# Supplementary material for: Altered blood gene expression in the obesity-related type 2 diabetes cluster may be causally involved in lipid metabolism: a Mendelian randomisation study
Source: Diabetologia. 2023 Feb 24;66(6):1057–70. doi: 10.1007/s00125-023-05886-8 (PMC10163084; doi:10.1007/s00125-023-05886-8)
Supplement: Supplementary file 2 — (XLSX 3589 kb) [file 125_2023_5886_MOESM2_ESM.xlsx]

## Sheet: Supplemental tables
ESM Table 1. Characteristics of the individuals in the five clusters.
Data are in median (IQR) or n (%)
ESM Table 2. Results linear model on white blood cells and T2D clusters with independent variable age and BMI
Red boxes indicate Pr(>|t|) significant associations
ESM Table 3. lncRNA results of diffrential gene expression analysis on the SIDD, SIRD, MOD, MD and MDH type 2 diabetes cluster
Red boxes indicate FDR significant associations
ESM Table 4. Lasso regression lncRNAs
Red boxes indicate overlap with differential expression analysis
ESM Table 5. mRNA results of diffrential gene expression analysis on the SIDD, SIRD, MOD, MD and MDH type 2 diabetes cluster
Red boxes indicate FDR significant associations
ESM Table 6. Lasso regression mRNAs
Red boxes indicate overlap with differential expression analysis
ESM Table 7. Correlation lncRNAs and mRNAs in MOD cluster
The Spearman's rank-order correlation
ESM Table 8. Top ten positive correlated and top ten negative correlated lncRNAs and mRNAs.
The Spearman's rank-order correlation
ESM Table 9. Overlap BMI and type 2 diabetes MOD cluster associated mRNAs
Overlap based on FDR adjusted P-value
ESM Table 10. IMI DIRECT cohort validation lncRNAs
Red boxes indicate FDR significant associations (validation)
ESM Table 11. IMI DIRECT cohort validation mRNAs
Red boxes indicate FDR significant associations (validation)
ESM Table 12. Two-sample Mendelian randomization results with horizontal pleiotropy, heterogeneity, reverse causality and colocalization
Red boxes indicate FDR significant associations, green boxes indicate pleiotropy and blue boxes indicate reverse causality

## Sheet: ESM Table 1
Patient characteristics, Data are median (IQR) or n (%).								IMI DIRECT cohort (validation)
Cluster	SIDD (n = 26)	SIRD (n = 48)	MOD (n = 51)	MD (n = 67)	MDH (n = 52)	Total (n = 244)		Cluster	SIDD (n = 71)	SIRD (n = 164)	MOD (n = 141)	MD (n = 194)	MDH (n = 212)	Total (n = 782)
Age (years)	64.7 (58.1 - 69.3)	70.5 (64.7 - 74.1)	59.3 (54.3 - 65.3)	58.2 (52.3 - 63.0)	70.3 (64.9 - 72.2)	64.6 (57.7 - 70.3)		Age (years)	61.1 (53.0 - 66.1)	67.2 (64.2 - 71.0)	57.1 (50.0 - 62.1)	57.6 (53.0 - 62.0)	67.0 (63.1 - 69.3)	63.1 (57.0 - 68.0)
Female	38.5%	35.4%	0.49	41.8%	53.9%	44.3%		Female	0.408	0.39	0.482	0.381	0.448	0.422
BMI	27.0 (25.7 - 33.1)	29.2 (26.6 - 31.2)	36.7 (33.9 - 39.9)	28.7 (26.2 - 30.1)	26.7 (25.2 - 29.3)	29.3 (26.3 - 33.1)		BMI	30.6 (27.8 - 33.8)	30.5 (28.3 - 33.2)	36.7 (35.3 - 39.3)	28.7 (26.7 - 31.4)	26.9 (24.8 - 29.3)	29.9 (26.8 - 33.9)
HbA1c (mmol/mol)	49.5 (44.0 - 57.5)	45.0 (41.0 - 50.3)	47.0 (43.0 - 52.5)	46.0 (41.5 - 53.0)	45.0 (41.8 - 48.3)	46.0 (42.0 - 52.3)		HbA1c (mmol/mol)	57.0 (54.0 - 59.5)	46.0 (43.0 - 49.0)	47.0 (44.0 - 51.0)	45.0 (41.0 - 48.0)	45.0 (42.0 - 48.0)	46 (43.0 - 50.0)
HbA1c percentage	6.7% (6.2% - 7.4%)	6.3% (5.9% - 6.8%)	6.5% (6.1% - 7%)	6.6% (5.9% - 7.0%)	6.3% (6% - 6.6%)	6.4% (6.0% - 6.9%)		HbA1c percentage	7.4% (7.2% - 7.6%)	6.4% (6.1% - 6.6%)	6.5% (6.2% - 6.9%)	6.3% (5.9% - 6.5%)	6.3% (6.0% - 6.5%)	6.4% (6.1% - 6.7%)
Fasting glucose (mmol/L)	8.4 (7.5 - 9.9)	8.0 (7.4 - 8.9)	8.1 (7.4 - 9.1)	7.9 (7.1 - 8.8)	7.5 (6.9 - 8.4)	8.0 (7.2 - 9.0)		Fasting glucose (mmol/L)	8.3 (7.3 - 9.7)	7.1 (6.4 - 7.9)	7.2 (6.5 - 7.9)	6.8 (6.0 - 7.5)	7.1 (6.3 - 7.7)	7.1 (7.1 - 7.9)
Age at diagnosis (years)	59.6 (54.6 - 65.8)	66.3 (61.7 - 69.9)	55.6 (51.4 - 61.6)	53.9 (49.7 - 58.6)	66.1 (61.5 - 69.4)	60.8 (54.0 - 66.5)		Age at diagnosis (years)	60.0 (52.0 - 65.5)	66.5 (63.0 - 70.0)	56.3 (49.0 - 61.0)	56.0 (51.3 - 61.0)	66.0 (62.0 - 68.0)	62.0 (55.0 - 67.0)
Diabetes duration (years)	3.5 (2.1 - 5.4)	3.3 (2.2 - 4.3)	3.7 (1.6 - 4.6)	3.3 (2.1 - 4.6)	2.8 (2.1 - 5.4)	3.3 (2.1 - 4.7)		Diabetes duration (years)	1.1 (0.1 - 2.0)	1.1 (1.0 - 2.0)	1.1 (1.0 - 2.0)	1.1 (1.0 - 2.4)	1.1 (1.0 - 2.0)	1.1 (1.0 - 2.0)
Smoking status (% smoking)	15.4%	12.5%	15.7%	28.4%	3.8%	16.0%		Smoking status (% smoking)	0.085	0.104	0.213	0.17	0.09	0.134
HDL (mmol/L)	1.3 (1.1 - 1.5)	1.2 (1.0 - 1.3)	1.0 (0.9 - 1.2)	1.2 (1.0 - 1.4)	1.6 (1.4 - 1.9)	1.2 (1.0 - 1.5)		HDL (mmol/L)	1.0 (0.8 - 1.2)	1.1 (0.9 - 1.2)	1.0 (0.8 - 1.2)	1.0 (0.9 - 1.2)	1.5 (1.4 - 1.8)	1.1 (0.9 - 1.4)
LDL (mmol/L)	2.2 (1.6 - 2.9)	2.3 (1.8 - 2.6)	2.3 (1.7 - 3.0)	2.3 (1.8 - 3.0)	2.4 (1.9 - 2.6)	2.3 (1.8 - 2.9)		LDL (mmol/L)	2.2 (1.9 - 3.0)	2.0 (1.6 - 2.7)	2.2 (1.6 - 2.8)	2.3 (1.6 - 2.9)	2.3 (1.8 - 3.1)	2.2 (1.7 - 2.9)
Total Cholesterol (mmol/L)	4.4 (3.5 - 5.0)	4.3 (3.9 - 4.6)	4.3 (3.6 - 4.9)	4.2 (3.7 - 5.0)	4.6 (4.0 - 5.0)	4.3 (3.7 - 4.9)		Total Cholesterol (mmol/L)	4.2 (3.6 - 4.8)	3.9 (3.3 - 4.7)	4.0 (3.4 - 4.7)	4.0 (3.3 - 4.8)	4.5 (3.9 - 5.3)	4.1 (3.4 - 4.9)
Triglycerides (mmol/L)	1.1 (1.0 - 1.9)	1.7 (1.4 - 2.4)	1.8 (1.4 - 2.5)	1.7 (1.2 - 2.2)	1.1 (0.9 - 1.5)	1.5 (1.1 - 2.1)		Triglycerides (mmol/L)	1.5 (1.2 - 2.0)	1.6 (1.2 - 2.1)	1.6 (1.1 - 2.2)	1.3 (0.9 - 1.8)	1.1 (0.9 - 1.4)	1.3 (1.0 - 1.9)
eGFR (mL/min/1.73m2)	84.3 (69.5 - 99.6)	77.0 (63.6 - 87.2)	81.8 (70.3 - 92.2)	84.2 (74.9 - 96.2)	75.5 (66.1 - 87.5)	80.7 (69.5 - 91.5)		eGFR (mL/min/1.73m2)	79.5 (60.0 - 90.0)	75.7 (61.0 - 88.1)	73.0 (60.0 - 90.0)	80.0 (60.0 - 91.0)	78.5 (68.0 - 89.0)	77.0 (60.0 - 90.0)
Creatinine blood (μmol/L)	72.5 (62.0 - 89.8)	79.0 (70.3 - 92.5)	75.0 (67.0 - 81.0)	73.0 (63.0 - 85.0)	75.5 (65.0 - 89.0)	75.0 (64.8 - 88.3)		Creatinine blood (μmol/L)	73 (58.5 - 83.5)	77 (68.0 - 88.0)	72.0 (62.0 - 82.0)	73.0 (62.0 - 85.0)	75.0 (66.0 - 86.8)	75.0 (64.0 - 86.0)
C-peptide	0.8 (0.5 - 1.1)	1.5 (1.3 - 1.7)	1.5 (1.1 - 1.7)	0.9 (0.8 - 1.1)	0.8 (0.7 - 1.0)	1.1 (0.8 - 1.5)		C-peptide	1.1 (0.9 - 1.3)	1.3 (1.1 - 1.6)	1.4 (1.1 - 1.7)	0.9 (0.7 - 1.0)	0.8 (0.7 - 1.0)	1.0 (0.8 - 1.3)
Insuline treatment	46.2%	2.1%	7.8%	14.9%	1.9%	11.5%		Insuline treatment	0	0	0	0	0	0
Metformin treatment	84.6%	93.8%	98.0%	94.0%	94.2%	93.9%		Metformin treatment	0.408	0.366	0.333	0.314	0.33	0.341
Sulfonylurea treatment	50.0%	25.0%	33.3%	29.9%	26.9%	31.1%		Sulfonylurea treatment	0	0	0	0	0	0
Cholesterol-lowering drugs	69.2%	83.3%	78.4%	67.2%	75.0%	75.6%		Cholesterol-lowering drugs	0	0	0	0	0	0
Other treatment	7.7%	0	0	0	0	0.8%		Other treatment	0	0	0	0	0	0

## Sheet: ESM Table 2
Neutrophils						Lymphocytes						Monocytes						Eosinophils						Basophils
Linear model on neutrophils and T2D clusters						Linear model on lymphocytes and T2D clusters						Linear model on monocytes and T2D clusters						Linear model on eosinophils and T2D clusters						Linear model on basophils and T2D clusters
Cluster	Estimate	Std Error	t.value	Pr(>|t|)		Cluster	Estimate	Std Error	t.value	Pr(>|t|)		Cluster	Estimate	Std Error	t.value	Pr(>|t|)		Cluster	Estimate	Std Error	t.value	Pr(>|t|)		Cluster	Estimate	Std Error	t.value	Pr(>|t|)
SIDD	-0.651677	1.24	-0.525547	0.599407		SIDD	1.13693	1.19122	0.954425	0.340273		SIDD	-0.603073	0.275925	-2.18564	0.029248		SIDD	0.145347	0.324977	0.447252	0.654863		SIDD	-0.0275315	0.0984105	-0.279761	0.779762
SIRD	1.25687	0.921195	1.36439	0.172982		SIRD	-2.01038	0.882892	-2.27704	0.0231537		SIRD	0.653856	0.2043	3.20046	0.0014484		SIRD	-0.00447654	0.241803	-0.0185131	0.985236		SIRD	0.104125	0.0730858	1.4247	0.154791
MOD	0.703358	0.922228	0.762673	0.445974		MOD	-0.00157619	0.886899	-0.0017772	0.998583		MOD	-0.699576	0.204034	-3.42871	0.000650257		MOD	-0.0852277	0.241777	-0.352505	0.72459		MOD	0.0830221	0.0731332	1.13522	0.256761
MD	-2.02454	0.824952	-2.45413	0.0144207		MD	2.28426	0.79136	2.8865	0.00404322		MD	-0.0662288	0.185242	-0.357526	0.72083		MD	-0.190248	0.217181	-0.875987	0.381406		MD	-0.00324351	0.0658045	-0.0492901	0.960705
MDH	0.810784	0.871882	0.929924	0.352804		MDH	-1.2922	0.836941	-1.54396	0.123154		MDH	0.412664	0.194155	2.12543	0.0339798		MDH	0.21889	0.228476	0.958047	0.338445		MDH	-0.150139	0.0689498	-2.17751	0.0298521
Including independent covariable age and BMI						Including independent covariable age and BMI						Including independent covariable age and BMI						Including independent covariable age and BMI						Including independent covariable age and BMI
Cluster	Estimate	Std Error	t.value	Pr(>|t|)		Cluster	Estimate	Std Error	t.value	Pr(>|t|)		Cluster	Estimate	Std Error	t.value	Pr(>|t|)		Cluster	Estimate	Std Error	t.value	Pr(>|t|)		Cluster	Estimate	Std Error	t.value	Pr(>|t|)
SIDD	0.442711	1.29229	0.342579	0.732057		SIDD	0.126968	0.0826371	1.53645	0.125047		SIDD	-0.164702	0.341534	-0.482241	0.629841		SIDD	-0.454609	0.284771	-1.59641	0.111018		SIDD	0.193208	1.23817	0.156044	0.87606
SIRD	0.0133422	1.01857	0.013099	0.989554		SIRD	-0.0166084	0.105096	-0.15803	0.874496		SIRD	-0.139057	0.269153	-0.516648	0.605626		SIRD	0.362202	0.224414	1.61399	0.107148		SIRD	-0.363455	0.975685	-0.372513	0.709666
MOD	-0.269484	1.30321	-0.206784	0.836261		MOD	-0.0395999	0.105965	-0.373708	0.708777		MOD	0.364318	0.344095	1.05877	0.290206		MOD	-0.129406	0.287815	-0.449615	0.653179		MOD	0.074172	1.24856	0.0594059	0.952652
MD	-0.4926	0.947685	-0.519793	0.603433		MD	0.0268809	0.0770753	0.348762	0.727412		MD	-0.306122	0.250187	-1.22357	0.221678		MD	0.07938	0.209356	0.379163	0.704724		MD	0.692461	0.907634	0.76293	0.445858
MDH	0.419777	0.98906	0.42442	0.671439		MDH	-0.11649	0.0802773	-1.45109	0.147369		MDH	0.351129	0.261007	1.34528	0.179132		MDH	-0.0872044	0.218473	-0.399154	0.689947		MDH	-0.567211	0.947384	-0.598713	0.54963

## Sheet: ESM Table 3
SIDD							SIRD							MOD							MD							MDH
Gene name	logFC	logCPM	F	PValue	FDR		Gene name	logFC	logCPM	F	PValue	FDR		Gene name	logFC	logCPM	F	PValue	FDR		Gene name	logFC	logCPM	F	PValue	FDR		Gene name	logFC	logCPM	F	PValue	FDR
AL354696.2	0.355104	-0.772188	18.9852	1.94509e-05	0.0111648		LINC02352	0.171923	0.258102	8.52734	0.00382757	0.337337		LINC00570	0.53816	1.58082	17.1773	4.70572e-05	0.0135054		AC079298.3	-0.427583	-0.451571	12.3032	0.000538577	0.309143		LINC02289	0.293108	1.69346	10.9258	0.00109167	0.313308
AC083855.2	-0.276237	0.760959	11.3025	0.00089906	0.25803		LINC01781	-0.400507	-0.654253	9.23037	0.00264034	0.337337		AC092490.1	0.862604	4.78269	17.2345	4.57544e-05	0.0135054		AC007950.1	-0.133771	1.60845	9.97393	0.00178881	0.383189		ITGB2-AS1	-0.223164	3.96651	10.9871	0.00105768	0.313308
AC012645.3	-0.261766	-0.427006	10.2519	0.00154782	0.296149		AC005392.2	0.706493	0.658826	8.75069	0.00340045	0.337337		NORAD	-0.120524	6.73798	16.3259	7.15952e-05	0.0136985		LINC01781	0.331483	-0.645534	9.20891	0.0026703	0.383189		LINC01765	0.270827	-0.154279	8.05067	0.00493293	0.318366
CHROMR	0.164233	1.22997	9.65964	0.00210797	0.302494		AC113386.1	0.379578	-0.599828	8.20373	0.00454618	0.337337		RAB30-DT	0.204465	-0.116259	15.396	0.000113537	0.0162926		AC009779.3	0.137823	0.552013	9.27399	0.00258047	0.383189		CNNM3-DT	-0.201652	1.24088	8.02846	0.00499179	0.318366
AL031985.3	0.192833	-0.567955	7.45836	0.00677735	0.432245		ERVMER61-1	0.423178	-0.360409	9.47346	0.00232391	0.337337		FGD5-AS1	-0.120052	5.87102	14.6549	0.000164315	0.0188633		DNAJC3-DT	-0.133383	0.641015	8.29544	0.00432949	0.414188		AC018809.2	0.148149	-0.25918	9.77489	0.00198468	0.318366
AL132800.1	0.226825	-0.696979	7.72166	0.00588283	0.432245		WDR86-AS1	-0.265612	1.26932	8.23126	0.00448	0.337337		LINC02289	-0.345265	1.69323	13.1028	0.000358798	0.0251355		AP001816.1	-0.15492	-0.0712753	8.62186	0.00364047	0.414188		AL390957.1	0.274343	-0.275972	8.87964	0.00317639	0.318366
EIF3J-DT	0.131409	0.945935	8.1946	0.00456836	0.432245		CA3-AS1	0.344728	-0.395851	8.14069	0.00470157	0.337337		AC079922.2	0.210807	-0.12636	13.6831	0.00026764	0.0251355		AC130456.3	-0.320333	0.809197	7.84762	0.00549873	0.450896		NALT1	-0.282872	-0.498423	8.90537	0.00313353	0.318366
LINC02772	-0.421871	0.0376873	7.50752	0.00660029	0.432245		AC004865.2	0.17494	-0.188245	8.8064	0.00330172	0.337337		LINC02772	0.400269	0.0425536	12.9175	0.000394111	0.0251355		PRKAG2-AS1	0.131186	-0.0521198	7.39445	0.00701483	0.503314		AL731567.1	-0.185891	0.589637	8.42863	0.0040335	0.318366
AC073210.3	-0.544976	-0.677047	7.57059	0.00638008	0.432245		AL139220.2	0.277551	1.12689	6.20205	0.0134297	0.428258		AP000787.1	0.268665	1.64798	12.9608	0.00038556	0.0251355		CHROMR	0.0972017	1.22982	6.78437	0.00976317	0.50946		GSEC	-0.197477	1.88558	8.06171	0.00490395	0.318366
LINC00667	0.143603	2.88358	7.19105	0.00782933	0.449404		AC004233.2	0.170436	-0.765349	6.24876	0.0130889	0.428258		AL139220.2	0.384978	1.14593	12.5518	0.000474533	0.0272382		LINC01857	0.29617	-0.227101	7.07269	0.00834752	0.50946		LINC01569	-0.169065	-0.736788	7.63656	0.00615782	0.335839
AP000787.1	-0.266481	1.65095	6.87193	0.00930884	0.485752		KCNJ2-AS1	0.177506	-0.436803	6.71337	0.0101484	0.428258		LINC00861	0.120571	4.40887	11.3868	0.000860917	0.0449242		AC139795.2	0.0910173	1.88485	6.88935	0.00922107	0.50946		LINC02352	-0.1592	0.256646	7.55438	0.00643595	0.335839
AL359220.1	0.127159	0.653643	5.00987	0.02611	0.664416		CNNM3-DT	0.196704	1.24214	7.25254	0.00757333	0.428258		CNNM3-DT	0.228035	1.23919	10.3289	0.00148705	0.0587311		GNG12-AS1	-0.20928	0.49737	5.95532	0.0153888	0.679474		ERVMER61-1	-0.378809	-0.383014	7.29863	0.00738709	0.353349
LINC01534	0.154144	-0.372864	5.16721	0.0238913	0.664416		LINC02273	-0.354547	2.09518	6.99489	0.00870729	0.428258		CHROMR	-0.133911	1.23111	10.5556	0.00132209	0.0587311		AL359762.1	-0.162269	0.773698	6.08554	0.0143204	0.679474		AC073172.1	-0.382466	1.41596	7.10266	0.00821307	0.362639
LINC00570	-0.422107	1.57198	5.29791	0.0221981	0.664416		AC073210.3	0.359975	-0.688916	6.31527	0.012619	0.428258		AC026748.3	-0.221269	-0.136804	10.2681	0.00153479	0.0587311		AL354696.2	-0.141821	-0.782222	5.1116	0.024652	0.789163		AL136295.7	-0.122194	-0.34541	6.06241	0.0145045	0.459621
AC092053.6	-0.375698	1.1954	5.78207	0.01694	0.664416		AL162586.1	-0.202496	-0.51951	6.43965	0.0117865	0.428258		AL035530.2	0.16384	0.386569	10.3986	0.00143423	0.0587311		BAIAP2-DT	-0.104064	3.1864	5.07283	0.0251975	0.789163		LINC01588	-0.0933886	1.43193	5.48239	0.0200183	0.459621
AC107068.1	0.162607	0.111654	5.27647	0.022467	0.664416		LINC02724	0.140641	0.0890539	7.09485	0.00824791	0.428258		MAGI2-AS3	-0.540632	-0.187458	9.60698	0.00216688	0.0777367		LINC00570	-0.293577	1.57727	5.40776	0.020872	0.789163		AC137932.2	0.196016	1.25664	5.51185	0.0196915	0.459621
WDFY3-AS2	0.204592	-0.70216	4.84427	0.0286796	0.664416		LINC02458	0.217253	0.406992	6.6549	0.0104773	0.428258		NRAV	-0.190427	-0.537459	9.38179	0.00243841	0.0823321		AC079921.1	0.14702	-0.786043	4.80769	0.0292822	0.789163		AC064805.1	0.181918	1.64062	6.2146	0.0133372	0.459621
SLC9A3-AS1	-0.37576	-0.536111	5.44442	0.0204481	0.664416		NRAV	0.159692	-0.535985	6.86124	0.00936311	0.428258		RAD51-AS1	0.157225	0.915534	9.03324	0.0029291	0.0865869		LINC02863	-0.0827394	4.09574	4.75075	0.0302467	0.789163		LINC00909	-0.0830547	2.20776	6.2621	0.0129932	0.459621
AC022217.4	-0.247225	-0.743303	5.96684	0.0152911	0.664416		AL731557.1	0.227518	1.7775	5.95485	0.0153928	0.465025		AC105206.2	0.152052	-0.311671	8.97719	0.00301697	0.0865869		AC005082.1	-0.320465	-0.744979	5.48495	0.0199897	0.789163		AC092053.6	0.260798	1.20094	5.64549	0.0182769	0.459621
AC093627.5	0.149433	0.145678	5.23976	0.0229354	0.664416		AL121839.2	-0.143061	0.501638	5.60505	0.0186935	0.469363		AL162586.1	0.221985	-0.522865	8.97994	0.00301259	0.0865869		AC064807.1	0.130381	0.04085	5.01565	0.0260248	0.789163		AC147067.1	0.121888	0.581931	5.5035	0.0197835	0.459621
MAGI2-AS3	0.461313	-0.200771	5.07571	0.0251564	0.664416		NCK1-DT	0.120544	-0.222457	5.7055	0.0176764	0.469363		MRPL20-AS1	-0.0986413	2.78185	8.84646	0.00323255	0.0883563		AP000787.1	-0.153752	1.64821	4.77733	0.0297923	0.789163		AL645568.1	-0.1036	0.108942	6.00991	0.0149312	0.459621
PAXIP1-AS1	0.125688	0.203614	4.79851	0.0294355	0.664416		LINC02863	0.0991363	4.09722	5.44489	0.0204427	0.469363		AC073210.3	0.416343	-0.672696	8.55556	0.00377069	0.0983806		AC092490.1	-0.453639	4.78671	4.75666	0.0301449	0.789163		MEF2C-AS1	0.144172	-0.0639278	5.79665	0.0168034	0.459621
CA3-AS1	-0.404027	-0.394248	6.04823	0.0146185	0.664416		MALINC1	-0.141632	-0.302879	5.50738	0.0197407	0.469363		AC022167.3	0.306776	0.331731	8.21211	0.00452593	0.112951		AL139384.1	-0.0841109	0.361024	3.04505	0.0822486	0.806911		PRKAG2-AS1	-0.128487	-0.0508704	5.69009	0.0178287	0.459621
AP000977.1	0.160505	0.695306	4.75955	0.0300955	0.664416		MKLN1-AS	0.129061	-0.0732771	5.52593	0.0195372	0.469363		OTUD6B-AS1	-0.101054	3.28383	8.09946	0.00480611	0.114946		AL132780.1	0.0969443	0.352261	2.65911	0.104254	0.806911		MCPH1-AS1	0.151178	0.402274	5.87667	0.0160739	0.459621
LINC02555	-0.371498	0.627321	5.56884	0.0190747	0.664416		AC024909.1	0.146245	-0.865571	5.46314	0.020235	0.469363		AC132872.1	0.156559	0.139282	7.90172	0.00534176	0.116239		AL136295.7	0.085829	-0.344994	3.59657	0.0590859	0.806911		AP003068.2	0.237735	2.20643	6.34479	0.012416	0.459621
LINC01137	-0.168767	0.575112	4.88254	0.0280633	0.664416		AC005261.2	-0.120384	1.92938	5.29578	0.0222247	0.490653		KDM7A-DT	0.205981	2.01829	7.96815	0.00515529	0.116239		AL139220.2	-0.20779	1.14094	4.04647	0.0453687	0.806911		BAIAP2-DT	0.112828	3.18639	5.1383	0.0242836	0.533406
AC009133.3	0.123184	0.397334	4.35286	0.0379904	0.682754		AC090844.2	0.267369	-0.310989	5.0564	0.0254323	0.521362		MCPH1-AS1	-0.180257	0.404556	7.7903	0.00567021	0.116239		AL132800.1	-0.107675	-0.701606	3.17873	0.0758517	0.806911		AC132872.5	-0.205103	-0.82087	5.06828	0.0252623	0.533406
ASB16-AS1	0.0987345	1.2711	4.35052	0.0380417	0.682754		AC012313.1	0.112652	0.00736839	5.05893	0.025396	0.521362		AC073172.1	0.383238	1.40429	7.79955	0.00564217	0.116239		LINC01588	0.0586607	1.43196	2.6874	0.102439	0.806911		AF165147.1	-0.172892	-0.524907	5.01599	0.0260198	0.533406
AL109741.1	0.145629	0.216109	4.24456	0.0404419	0.682754		AC005224.3	0.190848	-0.722464	4.68146	0.0314654	0.534328		MALINC1	0.156618	-0.301686	7.43432	0.00686568	0.135893		AL121839.2	0.085373	0.502524	2.72787	0.0999033	0.806911		AL139220.2	-0.226472	1.1357	4.04515	0.0454036	0.54773
ITGB2-AS1	0.181283	3.96235	4.25537	0.0401899	0.682754		AC068234.2	0.244301	0.373381	4.57123	0.0335118	0.534328		TMEM161B-AS1	0.15272	1.9967	7.15363	0.00798946	0.152865		AC018904.1	0.0977585	-0.24805	2.95403	0.0869378	0.806911		LINC01550	-0.107171	1.48536	4.08687	0.0443146	0.54773
CKMT2-AS1	0.152786	0.423945	4.29228	0.0393416	0.682754		AC011462.5	0.16825	-0.171504	4.81641	0.0291374	0.534328		AC107068.1	-0.152077	0.108184	6.95862	0.00888044	0.164431		LOXL1-AS1	0.0953667	0.684465	3.24336	0.0729538	0.806911		AC007950.1	0.0932103	1.61014	4.2241	0.0409234	0.54773
AP003774.2	0.209007	0.313925	4.52228	0.0344651	0.682754		AC079922.2	-0.129776	-0.129371	4.58189	0.0333078	0.534328		AC009119.1	-0.173529	-0.811007	6.88293	0.0092533	0.165981		UBL7-AS1	-0.0815817	0.00866291	3.92352	0.0487432	0.806911		UBL7-AS1	0.0931034	0.00917092	4.3518	0.0380136	0.54773
LINC02458	-0.231813	0.41053	4.33486	0.0383868	0.682754		ITGB2-AS1	0.14999	3.96463	4.70157	0.0311064	0.534328		CA3-AS1	0.314832	-0.395037	6.73384	0.0100357	0.169426		AL139246.3	-0.112114	-0.73592	3.50861	0.0622519	0.806911		AC009133.3	-0.0930415	0.3983	3.96925	0.0474582	0.54773
AL691432.2	-0.144909	-0.267879	4.42276	0.0364919	0.682754		AL035530.2	-0.114955	0.390297	4.58386	0.0332705	0.534328		AL359644.1	-0.252629	-0.538532	6.78666	0.00975097	0.169426		AC009041.1	0.110307	1.14718	3.35885	0.0680689	0.806911		AC092145.1	-0.121039	1.3186	4.14463	0.0428522	0.54773
LINC01569	0.153829	-0.73697	3.99423	0.0467713	0.703855		LINC01624	0.158735	-0.7493	4.64178	0.0321865	0.534328		LINC01003	-0.122463	1.23325	6.6642	0.0104243	0.170958		AC022167.3	-0.188576	0.319924	3.44697	0.0645787	0.806911		AC022916.2	-0.116822	1.06085	4.88017	0.028101	0.54773
AL139220.2	-0.279042	1.13603	3.47765	0.0634092	0.703855		LRRK2-DT	0.106069	1.51944	4.69767	0.0311758	0.534328		AP003068.2	-0.254024	2.20218	6.47494	0.0115608	0.18433		AC009133.3	0.0699978	0.398012	2.71376	0.10078	0.806911		AC093157.1	-0.124509	0.848836	4.49764	0.0349556	0.54773
LINC01550	0.12711	1.48548	3.37756	0.0673114	0.703855		C22orf34	0.106929	0.981414	4.20911	0.0412801	0.6404		RELA-DT	0.126163	-0.055716	6.32887	0.012525	0.194307		AC012645.1	0.100904	2.53628	2.56971	0.110228	0.806911		LINC01871	0.190308	1.56165	4.35917	0.0378526	0.54773
AC066613.1	0.206366	-0.563301	3.33769	0.068937	0.703855		WAC-AS1	0.0888151	3.95296	4.08787	0.0442888	0.668994		AC018809.2	-0.121986	-0.262015	6.23281	0.0132042	0.199453		AC026471.1	0.0889254	-0.582089	2.99319	0.0848857	0.806911		LINC00954	-0.143204	0.387992	4.03142	0.045768	0.54773
IQCH-AS1	0.111424	0.0444708	3.64682	0.0573547	0.703855		AC021016.2	0.114667	1.88567	4.00186	0.0465633	0.676395		ARRDC1-AS1	0.0777278	1.472	6.04595	0.0146368	0.215424		Z98886.1	-0.170724	0.566109	4.20595	0.0413557	0.806911		AC093159.1	0.298792	-0.250811	4.81736	0.0291217	0.54773
AL139246.3	0.163563	-0.735527	4.11383	0.0436256	0.703855		LINC02019	-0.130069	-0.834493	3.93865	0.0483139	0.676395		AC104083.1	-0.202936	0.124152	5.95979	0.0153508	0.219559		RTCA-AS1	-0.0975883	0.523449	2.63084	0.106104	0.806911		CCNT2-AS1	-0.0996181	-0.228663	4.21425	0.0411573	0.54773
AC009041.1	0.160368	1.1463	3.67093	0.0565434	0.703855		AC093673.1	0.105619	1.48467	3.97645	0.0472589	0.676395		PCED1B-AS1	0.0944403	4.34318	5.92113	0.0156828	0.219559		LINC00665	0.151015	0.179031	3.16282	0.0765838	0.806911		CHROMR	-0.081158	1.22874	3.83538	0.0513263	0.54773
AC022167.3	-0.265494	0.321294	3.3872	0.0669245	0.703855		LINC02762	-0.154889	-0.0575854	3.87653	0.0501028	0.684738		LOXL1-AS1	-0.142924	0.685945	5.75079	0.0172369	0.224863		AC005392.2	-0.377416	0.621952	2.649	0.104912	0.806911		HECW2-AS1	0.138482	0.469627	4.18916	0.04176	0.54773
AC130456.3	-0.31141	0.814993	3.60331	0.0588502	0.703855		ST20-AS1	0.108637	-0.267721	3.69286	0.0558162	0.696489		LINC00324	-0.0864659	2.78349	5.82003	0.0165868	0.224863		ZNF528-AS1	0.10751	-0.541428	3.22056	0.0739624	0.806911		AL049651.1	-0.197371	0.657589	3.83446	0.051354	0.54773
SNAI3-AS1	-0.0915881	1.45034	3.66787	0.0566458	0.703855		AC073254.1	0.0957723	0.00353096	3.77145	0.0532907	0.696489		AC232271.1	0.178339	-0.759235	5.75286	0.0172171	0.224863		AC104794.3	-0.0987532	0.874769	3.32693	0.069383	0.806911		AL844908.1	-0.142658	-0.527807	4.39369	0.0371074	0.54773
AC006449.7	-0.122759	0.2774	3.28569	0.0711212	0.703855		AC079921.1	-0.148579	-0.786103	3.69555	0.0557276	0.696489		LINC01127	-0.200784	2.79104	5.65062	0.0182247	0.232466		ODC1-DT	-0.0891841	-0.447069	2.58146	0.109421	0.806911		AC097382.3	-0.102705	0.708171	3.79743	0.0524828	0.54773
AC008555.1	0.169391	-0.371833	3.36864	0.0676713	0.703855		LINC02555	0.228887	0.619582	3.74985	0.0539725	0.696489		ZBTB11-AS1	-0.142552	-0.649909	5.5825	0.01893	0.236213		AC093159.1	-0.226323	-0.253715	2.86617	0.091742	0.806911		NIPBL-DT	-0.0886942	1.84783	4.56773	0.033579	0.54773
LINC00665	-0.232511	0.181806	3.43722	0.0649555	0.703855		DNAJC3-DT	0.0942178	0.640721	3.27677	0.071503	0.700679		LINC00342	0.17967	1.44929	5.38407	0.0211507	0.247766		CNNM3-DT	-0.133123	1.24251	4.04365	0.0454432	0.806911		AC093297.2	-0.0795866	0.859762	3.83152	0.0514427	0.54773
AC007877.1	0.192668	0.509753	3.31745	0.0697784	0.703855		LINC01232	0.0718482	1.17009	2.04779	0.153713	0.700679		UGDH-AS1	-0.113681	0.181	5.39102	0.0210686	0.247766		LINC02611	0.0744543	0.259461	2.88684	0.0905866	0.806911		LINC00847	0.0962179	0.402669	4.17044	0.0422156	0.54773
PAXBP1-AS1	0.119669	0.419373	4.03345	0.0457139	0.703855		AL136295.7	0.0923578	-0.345979	3.32238	0.0695722	0.700679		MEF2C-AS1	-0.140798	-0.0652938	5.41808	0.0207517	0.247766		PAX8-AS1	0.255734	2.76546	2.49827	0.115273	0.806911		AL662844.4	-0.146855	2.21193	3.97729	0.0472357	0.54773
SATB1-AS1	0.129422	1.84076	3.47723	0.0634251	0.703855		LINC00853	0.1577	-0.199682	2.33085	0.128134	0.700679		GSEC	0.157303	1.88434	5.15338	0.0240781	0.276417		AC097448.1	0.0676815	1.30417	2.65246	0.104686	0.806911		AL121933.2	0.10431	2.08388	4.10733	0.0437906	0.54773
AC084871.4	-0.235222	1.11892	4.07194	0.044701	0.703855		FOXD2-AS1	0.0978299	-0.0822521	2.67309	0.103353	0.700679		LINC02352	0.128447	0.259179	4.93454	0.0272476	0.284366		AC009961.4	-0.0972896	0.357861	3.34463	0.0686512	0.806911		AC215522.2	-0.182794	1.53701	4.32889	0.038519	0.54773
AC008467.1	-0.229116	-0.756303	3.36351	0.0678793	0.703855		IQCH-AS1	-0.071923	0.0428294	2.31118	0.129747	0.700679		AC012645.1	-0.155875	2.53692	4.94618	0.0270686	0.284366		AC021016.2	-0.0979539	1.88299	3.62728	0.0580213	0.806911		AC073210.3	-0.301318	-0.682943	4.11787	0.0435232	0.54773
AL662844.4	0.169625	2.21376	3.31312	0.0699596	0.703855		AC022167.3	0.182019	0.313748	2.74799	0.0986679	0.700679		AC137932.2	-0.192334	1.26038	4.94767	0.0270457	0.284366		AC104809.2	-0.21845	0.86295	3.69398	0.0557793	0.806911		LINC00861	-0.0767867	4.40909	4.63631	0.0322872	0.54773
AC005082.1	0.350991	-0.74332	3.74734	0.0540524	0.703855		GNG12-AS1	0.155688	0.49482	2.69122	0.102197	0.700679		AC096970.1	0.224157	-0.155821	4.96318	0.0268092	0.284366		C22orf34	-0.0783539	0.981963	2.8084	0.095059	0.806911		AL451123.1	-0.174676	0.864788	3.86424	0.0504648	0.54773
UBR5-AS1	0.0979002	1.25759	3.64917	0.0572749	0.703855		AC015726.1	-0.0973322	-0.6316	2.40271	0.122427	0.700679		SCAT8	-0.121698	1.40931	4.98385	0.0264973	0.284366		LINC02772	-0.188085	0.0370957	3.11329	0.078913	0.806911		CHRM3-AS2	-0.186008	2.60045	3.82414	0.051666	0.54773
CCDC84-DT	0.137456	-0.842268	3.89383	0.0495978	0.703855		AC024267.4	-0.13796	0.687684	2.02695	0.155814	0.700679		AC119428.2	-0.14141	-0.39941	4.89943	0.0277955	0.284904		LINC02019	0.105783	-0.834211	3.14758	0.0772924	0.806911		FOXD2-AS1	-0.1135	-0.0843744	3.73954	0.054301	0.556585
LINC02361	0.122587	1.16032	3.44223	0.0647615	0.703855		Z98886.1	0.173517	0.56688	3.48781	0.0630269	0.700679		DGCR11	-0.14313	-0.787715	4.80002	0.0294102	0.286126		ZBTB11-AS1	0.0853499	-0.650496	2.57315	0.109991	0.806911		AL132780.1	-0.122284	0.353151	3.60922	0.0586448	0.578202
LINC00539	0.149748	-0.320933	3.36988	0.0676214	0.703855		AC099850.4	0.114882	-0.473285	2.93991	0.0876914	0.700679		AL365272.1	0.123382	0.910123	4.80799	0.0292772	0.286126		AL592295.4	0.147576	-0.831213	3.69404	0.0557774	0.806911		AL021707.6	-0.132547	-0.525443	3.59299	0.0592112	0.578202
SENCR	-0.144811	0.246922	3.21505	0.0742081	0.721957		AC100786.1	0.100464	-0.180083	3.02654	0.0831795	0.700679		LINC02723	-0.179871	0.535791	4.85907	0.0284395	0.286126		AC104825.1	0.0785634	-0.0768849	2.53067	0.112953	0.806911		TNFRSF10A-AS1	-0.0866055	1.93801	3.58671	0.0594319	0.578202
MYO16-AS1	0.34225	-0.608536	3.11826	0.0786757	0.74818		RNF213-AS1	-0.199218	-0.651192	2.40856	0.121976	0.700679		AC008555.1	-0.163037	-0.366871	4.69076	0.0312989	0.289767		AL645568.1	0.0663978	0.108413	2.85553	0.0923435	0.806911		STX18-AS1	-0.0806517	0.0963846	3.51004	0.062199	0.595037
LINC00205	0.100432	1.88191	3.10084	0.0795104	0.74818		AC132938.4	0.104344	-0.0782491	2.95855	0.0866982	0.700679		CHRM3-AS2	0.203309	2.59688	4.74192	0.0303991	0.289767		AC020703.1	0.113548	-0.410109	3.2648	0.0720194	0.806911		AC073254.1	-0.0909333	0.0043518	3.45187	0.0643906	0.598769
AC092490.1	-0.532482	4.79388	3.05703	0.0816518	0.755938		DLGAP1-AS2	0.107686	-0.603305	2.78477	0.0964529	0.700679		LINC02724	-0.116574	0.0925523	4.70376	0.0310676	0.289767		AC097534.1	-0.0616148	1.46753	2.65246	0.104687	0.806911		CKMT2-AS1	-0.104726	0.424418	3.44166	0.0647837	0.598769
LINC01963	0.109173	1.7016	3.03044	0.0829825	0.756063		AP001542.3	0.103365	0.476945	2.2787	0.132462	0.700679		LINC02158	-0.162292	0.970622	4.6102	0.0327728	0.294038		NNT-AS1	0.0546449	1.35169	2.94287	0.0875327	0.806911		AC048341.1	0.112543	-0.559714	3.41764	0.0657185	0.598769
AC138207.5	0.0938593	1.12544	2.98466	0.0853281	0.765286		ZNF236-DT	0.0795454	0.617951	2.38738	0.12362	0.700679		APTR	-0.0776374	1.14587	4.60956	0.0327847	0.294038		AC093297.2	0.0761007	0.860558	4.18932	0.0417561	0.806911		LINC00899	-0.103863	0.351707	3.34222	0.0687503	0.607118
RALY-AS1	0.143798	-0.647927	2.94937	0.0871858	0.768412		TMEM147-AS1	-0.111585	-0.136314	2.93222	0.0881047	0.700679		KLF3-AS1	0.184765	-0.443282	4.489	0.0351293	0.310219		TMEM161B-AS1	-0.102354	2.00034	3.59918	0.0589946	0.806911		AC005674.2	-0.106649	2.02055	3.35838	0.0680884	0.607118
AC139795.2	0.0839181	1.88376	2.90538	0.0895634	0.768412		AC008969.1	-0.117377	-0.0993818	2.87695	0.0911377	0.700679		LINC01184	-0.0786271	2.08795	4.43637	0.0362075	0.314896		AL390957.1	-0.184513	-0.276566	4.23185	0.0407402	0.806911		AC096970.1	-0.192058	-0.154481	3.29405	0.0707648	0.615439
CR786580.1	0.190472	-0.127592	2.90302	0.0896927	0.768412		ODC1-DT	0.113991	-0.445308	3.52499	0.0616486	0.700679		AC130456.3	0.251178	0.812345	4.39937	0.0369861	0.316866		MANEA-DT	-0.0824785	0.180553	2.50188	0.115012	0.806911		AC012313.1	-0.08994	0.00861015	3.26379	0.0720632	0.617377
LINC01232	-0.0986761	1.16961	2.33	0.128203	0.777484		LINC00570	0.242848	1.57586	3.14609	0.077362	0.700679		AF117829.1	0.133775	-0.51978	4.36059	0.0378214	0.319257		PSMG3-AS1	0.0707742	1.18433	2.56226	0.110742	0.806911		AC016727.1	0.108616	-0.507879	3.17112	0.076201	0.633904
LINC00853	-0.197471	-0.198051	2.146	0.144235	0.777484		WARS2-AS1	-0.075425	0.80197	2.01075	0.15747	0.700679		LINC01355	0.163178	0.0752126	4.29752	0.0392227	0.326287		MAGI2-AS3	0.299698	-0.199696	4.11831	0.0435122	0.806911		AC079298.3	0.220733	-0.447126	3.17895	0.0758416	0.633904
SRP14-AS1	-0.0933289	-0.190814	2.12414	0.146286	0.777484		AC007877.1	-0.150005	0.511629	3.08596	0.080231	0.700679		RTCA-AS1	0.134015	0.524631	4.23014	0.0407806	0.334401		MKLN1-AS	-0.0919658	-0.0736071	3.48927	0.062972	0.806911		AL133444.1	0.185574	1.58723	3.04025	0.0824889	0.65762
AC007950.1	0.0909033	1.61048	2.32347	0.128737	0.777484		AC093159.1	0.212022	-0.25669	2.16337	0.142629	0.700679		AL031846.2	0.143825	-0.0735547	4.13236	0.0431584	0.348299		WDR86-AS1	0.150547	1.27097	3.47794	0.0633982	0.806911		LINC01948	0.111298	0.46834	3.05568	0.0817193	0.65762
AC090825.1	0.198632	0.213363	2.1532	0.143567	0.777484		AC114752.2	0.12659	2.78837	2.39008	0.12341	0.700679		C9orf139	-0.0725566	2.42871	4.11132	0.0436891	0.348299		PAXIP1-AS1	-0.0688795	0.202827	2.83387	0.0935804	0.806911		KDM7A-DT	-0.124068	2.01522	3.07983	0.0805299	0.65762
AC009061.2	0.0649392	0.878693	2.46977	0.123354	0.777484		LINC02245	-0.110272	-0.573652	2.62965	0.106182	0.700679		AC092145.1	0.117383	1.31671	3.92739	0.048633	0.364571		AC105206.2	-0.0767063	-0.315038	2.70706	0.101199	0.806911		AL365272.1	-0.098048	0.909466	3.00682	0.0841841	0.66194
AC137932.2	-0.18407	1.25441	2.56263	0.110716	0.777484		LINC00342	-0.133708	1.45155	2.67125	0.103472	0.700679		NOP14-AS1	-0.0868084	1.64526	3.95035	0.0479849	0.364571		TNFRSF10A-AS1	0.0663118	1.93729	2.51036	0.114402	0.806911		PAX8-AS1	-0.312548	2.76702	2.97824	0.085663	0.664467
MAP3K14-AS1	0.103072	0.349424	2.40844	0.121985	0.777484		LINC01127	0.13526	2.7928	2.58291	0.109322	0.700679		AC008875.3	-0.0913706	3.4443	3.94592	0.0481093	0.364571		CA3-AS1	-0.224827	-0.395903	3.89402	0.049592	0.806911		AC004585.1	0.119069	-0.180991	2.69961	0.101667	0.68655
KCNJ2-AS1	-0.132927	-0.434702	2.24585	0.135272	0.777484		AC096667.1	0.0674106	2.33641	2.49406	0.115578	0.700679		AC147651.4	-0.0947737	0.704826	3.99886	0.0466451	0.364571		AL441992.2	-0.103538	-0.166942	2.99285	0.0849032	0.806911		ASB16-AS1	-0.0620756	1.27185	2.74769	0.0986861	0.68655
RTCA-AS1	-0.126698	0.524444	2.19396	0.139849	0.777484		ANKRD44-AS1	-0.218023	-0.802194	3.42824	0.0653043	0.700679		LINC00894	0.156863	-0.352064	3.91783	0.0489058	0.364571		WAC-AS1	-0.0845569	3.95476	4.60645	0.0328432	0.806911		AP002478.1	0.157487	-0.306832	2.70318	0.101442	0.68655
AC068473.5	0.149016	-0.756248	2.40665	0.122123	0.777484		LINC01857	-0.212542	-0.230667	2.52108	0.113635	0.700679		IFNG-AS1	-0.371332	-0.186858	3.76901	0.0533671	0.392727		RELA-DT	-0.0951409	-0.0564343	4.1497	0.0427264	0.806911		AC007381.1	0.138398	-0.765687	2.7841	0.0964929	0.68655
AC104530.1	0.0715703	3.86196	2.68536	0.102569	0.777484		LINC01237	-0.133482	-0.387258	2.56085	0.110839	0.700679		AC104530.1	-0.0661128	3.86226	3.6969	0.0556832	0.404584		MRPL20-AS1	0.0566761	2.78176	3.60667	0.0587333	0.806911		LINC02611	-0.0810765	0.257724	2.7887	0.0962197	0.68655
ZNF528-AS1	-0.127636	-0.540355	2.19548	0.139712	0.777484		LINC00494	-0.196075	-0.747694	2.99954	0.0845579	0.700679		AC007298.2	-0.139781	-0.165335	3.6158	0.0584168	0.419141		AP000866.1	0.124429	-0.741239	3.54428	0.0609466	0.806911		AC026748.3	0.109039	-0.134602	2.76747	0.0974881	0.68655
MAP3K2-DT	0.160488	-0.46991	2.58216	0.109374	0.777484		AL118506.1	0.0562792	0.839216	2.05114	0.153379	0.700679		AC097534.1	-0.0781529	1.46802	3.55894	0.0604187	0.428152		AC004865.2	-0.0897044	-0.192182	2.74304	0.0989705	0.806911		AF117829.1	-0.106882	-0.520689	2.72183	0.100277	0.68655
LINC01857	-0.255072	-0.226636	2.37841	0.124325	0.777484		MCM3AP-AS1	-0.0864783	-0.201795	2.11069	0.147564	0.700679		ZNF561-AS1	-0.115327	-0.680531	3.48126	0.0632729	0.433972		AC024909.1	-0.113246	-0.864114	3.89591	0.0495372	0.806911		AL359644.1	0.156935	-0.550652	2.76704	0.0975138	0.68655
AL049651.1	0.195847	0.659624	2.38004	0.124196	0.777484		LINC00528	0.064274	1.42551	3.17577	0.0759872	0.700679		AL592295.4	-0.162929	-0.829042	3.4835	0.0631886	0.433972		RAD51-AS1	-0.0768073	0.915753	2.45396	0.118531	0.809962		AL441992.2	0.106006	-0.165637	2.7727	0.0971738	0.68655
C21orf62-AS1	0.116042	-0.320806	2.64938	0.104887	0.777484		DGCR11	0.0942214	-0.787298	2.05877	0.152619	0.700679		EPB41L4A-AS1	-0.0942376	2.35173	3.45516	0.0642641	0.433972		AC113386.1	-0.202579	-0.597278	2.45633	0.118354	0.809962		AC007298.2	0.119257	-0.164272	2.80902	0.0950223	0.68655
AC092535.5	-0.225851	1.59044	2.34701	0.126825	0.777484		AC083855.2	0.0946177	0.760816	2.23028	0.136627	0.700679		VIM-AS1	-0.084617	3.79208	3.45943	0.0641009	0.433972		CKMT2-AS1	0.0794352	0.421215	2.43015	0.120324	0.812539		LINC00173	-0.0965172	0.819949	2.71503	0.1007	0.68655
AC104825.1	0.109344	-0.0752901	2.54201	0.112154	0.777484		FGD5-AS1	0.0499476	5.86864	2.38847	0.123535	0.700679		AC007262.2	-0.154812	-0.643446	2.87215	0.0914062	0.468355		AL021707.6	0.0978316	-0.521313	2.40182	0.122496	0.81759		AC021016.2	0.0881233	1.88192	2.63745	0.105668	0.689246
AC005674.2	0.123975	2.02145	2.62988	0.106167	0.777484		LINC02158	0.115009	0.969851	2.3251	0.128603	0.700679		AC090844.2	-0.20937	-0.314622	3.05435	0.0817849	0.468355		AC004233.2	-0.0977326	-0.766198	2.34305	0.127144	0.829328		LINC01215	-0.0705582	2.92532	2.6429	0.105311	0.689246
AL645568.1	0.0908199	0.108817	2.72344	0.100177	0.777484		CCR5AS	0.134033	0.140749	2.1806	0.141055	0.700679		AC064805.1	-0.127936	1.64123	2.87817	0.0910694	0.468355		LINC00494	0.146128	-0.747014	2.35558	0.126137	0.829328		PAN3-AS1	-0.105724	-0.764028	2.63818	0.10562	0.689246
AC079298.3	-0.286744	-0.436046	2.83138	0.0937242	0.777484		AC083798.2	0.120493	-0.761346	2.61085	0.107433	0.700679		CCDC18-AS1	0.074919	2.72313	2.86932	0.091565	0.468355		AC005842.1	-0.132712	0.345393	2.31112	0.129752	0.836828		FGD5-AS1	0.0506855	5.87076	2.57607	0.10979	0.694554
AC097534.1	0.0784188	1.46801	2.24576	0.13528	0.777484		AC108718.1	0.12183	0.977144	3.02424	0.0832959	0.700679		AC010642.2	0.0940464	0.236287	3.23287	0.073416	0.468355		RARA-AS1	0.0470378	1.98543	2.19762	0.13952	0.838863		AL590723.1	0.0640157	1.5157	2.58672	0.109062	0.694554
AC113386.1	-0.286979	-0.58345	2.51622	0.113982	0.777484		AC097382.3	0.0852399	0.706474	2.53479	0.112662	0.700679		AC007381.1	-0.15253	-0.768996	3.16199	0.0766224	0.468355		AC010642.2	-0.0720084	0.236109	2.1841	0.140738	0.838863		AC007384.1	0.0854377	0.0940196	2.57138	0.110112	0.694554
AC008957.1	-0.389995	0.780044	2.68096	0.10285	0.777484		TAPT1-AS1	-0.112165	-0.347672	3.15621	0.0768905	0.700679		AC093159.1	-0.259777	-0.250022	3.08459	0.0802974	0.468355		LINC02245	0.0879351	-0.575256	2.20306	0.139034	0.838863		ZNF529-AS1	0.0901875	-0.611034	2.5174	0.113897	0.710619
AC025171.2	0.111781	0.957744	2.26297	0.133799	0.777484		KLF3-AS1	-0.134016	-0.447707	2.11165	0.147472	0.700679		AC012368.1	-0.0980458	3.59396	3.17831	0.075871	0.468355		DGCR11	0.0879547	-0.788199	2.24116	0.135678	0.838863		AL596244.1	0.083641	-0.783136	2.03592	0.154905	0.734442
TMEM161B-AS1	0.113419	2.00031	2.18923	0.140275	0.777484		AP001816.1	0.0905237	-0.0714883	2.4402	0.119563	0.700679		AC008074.2	-0.118257	-0.481074	3.0012	0.0844727	0.468355		PRR7-AS1	-0.0913871	-0.197652	2.18697	0.140479	0.838863		N4BP2L2-IT2	-0.0929357	0.778624	2.09665	0.148912	0.734442
HEIH	-0.0928559	1.32366	2.28574	0.131868	0.777484		AC079298.3	0.236379	-0.441713	3.34452	0.0686554	0.700679		MAP3K2-DT	-0.141429	-0.467003	3.08798	0.0801326	0.468355		AC093673.1	-0.0704165	1.48375	2.23832	0.135926	0.838863		LINC00639	0.162026	-0.58413	1.84019	0.176188	0.734442
Z94721.1	0.224507	0.634581	2.77504	0.0970333	0.777484		AC008875.3	0.0690505	3.44448	2.22105	0.137438	0.700679		AC097448.1	-0.0779145	1.30492	2.85802	0.0922023	0.468355		WDR11-AS1	-0.129723	2.25863	2.17287	0.141759	0.838863		AL355073.1	0.131433	1.18912	2.06323	0.152177	0.734442
AC147651.4	-0.0911207	0.704294	2.20633	0.138742	0.777484		TMEM161B-AS1	-0.103693	2.00172	2.88924	0.0904534	0.700679		CFLAR-AS1	0.178987	0.451013	3.30723	0.0702073	0.468355		PAN3-AS1	0.0869114	-0.761139	2.22795	0.136832	0.838863		AL359220.1	-0.0630871	0.652428	2.04978	0.153514	0.734442
AC024028.1	-0.601293	0.195929	2.59566	0.108456	0.777484		PRR7-AS1	0.125362	-0.19829	3.42737	0.0653383	0.700679		LINC01891	0.167189	-0.0900761	3.0266	0.0831764	0.468355		LINC02325	0.0679302	0.469837	1.97721	0.160962	0.855111		LINC02325	-0.0730181	0.470114	1.87275	0.172425	0.734442
AC002467.1	-0.148782	0.678862	2.80374	0.0953321	0.777484		AC139795.2	-0.0724588	1.88483	3.34831	0.0684997	0.700679		OGFRP1	-0.0954803	-0.478365	3.05114	0.0819445	0.468355		AC012645.3	0.0789921	-0.426582	2.00011	0.158568	0.855111		LINC00926	-0.163738	3.42121	2.23711	0.136031	0.734442
AC000123.1	0.10513	1.65605	2.18822	0.140366	0.777484		LINC00847	-0.0703414	0.403012	2.01698	0.156831	0.700679		AC092053.6	-0.205611	1.20214	3.06388	0.0813132	0.468355		SNAI3-AS1	0.0484069	1.44885	2.10104	0.148489	0.855111		AC009041.1	-0.0913095	1.14606	1.89087	0.170371	0.734442
AF117829.1	-0.126948	-0.520403	2.2141	0.138052	0.777484		MANEA-DT	0.0848617	0.18081	2.14888	0.143967	0.700679		AC084198.4	0.0987626	1.33017	2.87449	0.091275	0.468355		AC022706.1	-0.0802404	0.97185	2.10121	0.148472	0.855111		AC009061.2	-0.0432654	0.879482	1.85851	0.17406	0.734442
RAP2C-AS1	0.111538	-0.850792	2.13405	0.145352	0.777484		AC147651.1	0.158317	1.40009	2.99771	0.0846524	0.700679		AC104825.1	-0.0960421	-0.0773703	2.88871	0.0904826	0.468355		AC005261.2	0.0649586	1.92991	1.98564	0.160076	0.855111		HHLA3	-0.102852	-0.7871	2.30905	0.129924	0.734442
PPP3CB-AS1	0.0632759	1.55453	2.21615	0.137871	0.777484		LINC00957	0.0876631	0.980831	3.24219	0.0730052	0.700679		LEF1-AS1	0.168867	-0.607586	3.08418	0.0803177	0.468355		AC008074.2	0.0868032	-0.478616	2.0269	0.155819	0.855111		AC116914.2	-0.102676	-0.249553	2.00794	0.15776	0.734442
CFAP58-DT	-0.155434	1.30229	2.38417	0.123872	0.777484		AC004847.1	0.100512	2.16119	2.80844	0.0950567	0.700679		AL590723.1	-0.07062	1.51471	2.98079	0.08553	0.468355		AC139720.1	-0.100383	0.173976	2.08431	0.150108	0.855111		AC127521.1	0.0685479	1.31182	2.03322	0.155179	0.734442
AP000879.1	-0.108209	0.447713	2.51812	0.113846	0.777484		TP53TG1	-0.0921748	0.0358995	2.22499	0.137092	0.700679		CKMT2-AS1	-0.0991434	0.423186	2.91398	0.0890928	0.468355		SCAMP1-AS1	0.0523033	1.05075	2.02081	0.156439	0.855111		LINC01781	-0.171156	-0.653646	1.91152	0.168065	0.734442
AC023510.2	0.157833	-0.489327	2.50542	0.114757	0.777484		AC090114.2	0.0880997	0.156133	2.04411	0.154081	0.700679		AC139795.2	-0.0660741	1.88292	2.89737	0.090004	0.468355		GMDS-DT	0.0541339	0.391914	1.97726	0.160957	0.855111		AC022706.1	0.0817022	0.972769	1.84404	0.175738	0.734442
AC023157.3	0.0759601	1.02985	2.15005	0.143858	0.777484		KDM7A-DT	0.110736	2.01775	2.27204	0.133026	0.700679		LINC00968	-0.100482	-0.303319	2.95793	0.0867314	0.468355		AL645933.4	0.0898268	0.86946	2.02356	0.156159	0.855111		AC006449.7	0.0771949	0.277465	2.29856	0.130794	0.734442
NRAV	-0.123441	-0.535906	2.44382	0.119291	0.777484		LINC00968	0.0914137	-0.30289	2.45286	0.118613	0.700679		AC090152.1	-0.135526	-0.0327084	2.88242	0.0908321	0.468355		AL121933.2	-0.0673782	2.08274	1.96382	0.162382	0.855111		AC005332.6	0.0505896	2.27083	1.8707	0.172659	0.734442
AC012368.1	-0.105049	3.59478	2.04444	0.154048	0.789497		AC040970.1	0.092103	1.18541	2.64456	0.105202	0.700679		AL451123.1	0.149612	0.863731	3.00112	0.0844763	0.468355		AP003065.3	-0.0860142	0.71893	1.98142	0.16052	0.855111		AC110285.2	-0.129769	-0.20261	1.87978	0.171625	0.734442
PRR7-AS1	-0.129716	-0.194825	2.08451	0.150089	0.789497		DOCK8-AS1	0.124468	-0.735171	3.42324	0.0654992	0.700679		AL683807.1	0.144741	1.17342	3.00606	0.0842228	0.468355		AC025171.1	0.041594	1.64867	1.90914	0.168328	0.878368		AC132872.1	-0.0819703	0.137779	2.08181	0.150352	0.734442
AC007384.1	-0.106687	0.0932249	2.05718	0.152777	0.789497		NALT1	0.155624	-0.500369	2.68898	0.102339	0.700679		AL731557.1	-0.169551	1.77614	3.25996	0.0722291	0.468355		RBM26-AS1	0.104632	-0.515977	1.76462	0.185296	0.879764		AC144831.1	0.103146	-0.633708	2.09609	0.148966	0.734442
WAC-AS1	0.0810173	3.95332	2.06	0.152496	0.789497		AL109627.1	0.0879422	0.32607	2.44631	0.119103	0.700679		AP000759.1	-0.0860462	2.31481	2.86392	0.0918692	0.468355		COX10-AS1	0.0491149	1.32278	1.74065	0.188299	0.879764		AL109741.1	-0.0789791	0.214773	2.21334	0.138119	0.734442
AC016747.1	0.0992188	0.629733	2.00711	0.157845	0.801795		LINC00894	-0.134971	-0.352035	2.59817	0.108286	0.700679		POC1B-AS1	0.0894669	-0.420023	2.90256	0.089718	0.468355		TMEM99	0.071601	-0.0426098	1.78988	0.182192	0.879764		AC008555.1	0.105435	-0.369126	2.10629	0.147985	0.734442
LINC02352	-0.105888	0.257219	1.99241	0.159369	0.802436		AL157895.2	0.191628	0.516903	2.38258	0.123997	0.700679		LINC00667	0.0689538	2.87958	2.84038	0.0932068	0.469304		AC006369.1	0.0781887	0.987712	1.73559	0.188941	0.879764		AC008969.1	0.0979491	-0.0969309	2.2365	0.136084	0.734442
ZBTB11-AS1	0.104781	-0.650736	1.9396	0.164986	0.816396		AL731567.1	0.120915	0.589657	3.28443	0.0711749	0.700679		AC108718.1	-0.117789	0.978414	2.81078	0.0949198	0.473774		AF165147.1	0.0928814	-0.526902	1.775	0.184014	0.879764		AC103563.7	-0.121172	0.0397758	2.0477	0.153722	0.734442
CHRM3-AS2	0.170439	2.59931	1.95065	0.163792	0.816396		RPARP-AS1	-0.0588801	1.40157	2.76545	0.0976097	0.700679		CARD8-AS1	-0.0713069	4.20948	2.76895	0.097399	0.473913		LINC00649	0.0755	3.27305	1.84902	0.175158	0.879764		AC009961.4	0.0827722	0.356513	2.1877	0.140413	0.734442
GMDS-DT	0.0759985	0.392692	1.9058	0.1687	0.826735		PDCD4-AS1	0.0748274	2.12302	2.22751	0.13687	0.700679		LINC01765	-0.168359	-0.158361	2.78185	0.0966268	0.473913		AL590560.3	-0.143398	-0.821352	1.78111	0.183263	0.879764		NORAD	0.0461838	6.73691	2.44441	0.119247	0.734442
AC009779.3	-0.0899374	0.547936	1.89456	0.169956	0.826735		AC073172.1	0.209077	1.40902	2.07495	0.151023	0.700679		NIFK-AS1	-0.0642301	0.956631	2.7668	0.0975284	0.473913		ATXN1-AS1	0.0834124	-0.495654	1.86519	0.17329	0.879764		AL118506.1	-0.0555215	0.839855	2.08908	0.149645	0.734442
DNAJC3-DT	0.0887972	0.642768	1.82112	0.178436	0.827083		LINC02723	0.125	0.536266	2.41594	0.121408	0.700679		RPARP-AS1	0.0570932	1.40169	2.75486	0.0982502	0.473913		AL513550.1	-0.115609	0.113276	1.88743	0.170759	0.879764		BACH1-IT1	-0.0763697	1.02789	2.2647	0.133651	0.734442
LINC00641	0.0776716	1.01591	1.77651	0.183827	0.827083		AP001189.3	0.236043	0.767891	2.05132	0.15336	0.700679		PPP3CB-AS1	-0.0547733	1.55423	2.73181	0.0996598	0.476706		AC147651.1	-0.111186	1.40323	1.72133	0.19076	0.879764		LINC00205	-0.0653862	1.88257	2.18045	0.141069	0.734442
LINC02289	0.159425	1.68838	1.82932	0.177466	0.827083		RAB30-DT	-0.0826297	-0.119311	2.09646	0.14893	0.700679		BAIAP2-DT	-0.0847107	3.18517	2.66583	0.10382	0.476742		LINC00957	-0.0574161	0.981154	1.69732	0.193873	0.879764		LINC00528	-0.0487754	1.42651	1.9086	0.168388	0.734442
DICER1-AS1	0.0970411	-0.567174	1.77664	0.183812	0.827083		CCDC84-DT	-0.0834397	-0.841239	2.14557	0.144275	0.700679		AC021016.2	-0.0924188	1.88412	2.67003	0.103549	0.476742		LINC00467	0.0731345	-0.289537	1.77723	0.183739	0.879764		OGFRP1	0.0727454	-0.477937	1.8857	0.170954	0.734442
TMEM44-AS1	0.108385	-0.357489	1.78984	0.182197	0.827083		MRPL20-AS1	0.0635601	2.78152	3.51508	0.0620129	0.700679		LINC02062	0.0979633	0.136387	2.68687	0.102473	0.476742		UBR5-AS1	-0.0478225	1.258	1.69297	0.194443	0.879764		SATB1-AS1	-0.0747637	1.83905	1.88284	0.171278	0.734442
AC018647.2	0.0789429	0.789741	1.80969	0.179801	0.827083		NINJ2-AS1	0.0821999	2.44338	2.25648	0.134355	0.700679		AL121933.2	-0.0877799	2.08457	2.69839	0.101743	0.476742		C9orf139	0.0424031	2.42874	1.73399	0.189143	0.879764		AC108718.1	0.100218	0.978985	2.10915	0.147711	0.734442
MKLN1-AS	-0.0937384	-0.0724153	1.85867	0.174041	0.827083		LINC02446	-0.194878	2.21246	2.54854	0.111696	0.700679		AL365434.2	-0.190063	-0.567859	2.70167	0.101537	0.476742		BX890604.2	-0.0901647	-0.0524227	1.78664	0.182587	0.879764		TRAF3IP2-AS1	-0.0792856	-0.433183	3.33958	0.142731	0.734442
LINC00963	-0.0827324	3.76304	1.86889	0.172867	0.827083		AC008124.1	0.0402328	2.69119	2.0907	0.149488	0.700679		KANSL1-AS1	-0.282244	0.712966	2.61161	0.107382	0.489186		LINC01278	-0.0419078	2.02567	1.69138	0.194652	0.879764		AL356599.1	-0.0976639	-0.604442	2.03312	0.155189	0.734442
AP003486.1	0.0614582	1.51157	1.76545	0.185194	0.827083		GIHCG	0.0987573	0.231447	2.73815	0.0992696	0.700679		RARA-AS1	-0.0558165	1.98535	2.55125	0.111507	0.49513		LINC02458	-0.104179	0.406519	1.80384	0.180503	0.879764		AC147651.4	0.0688004	0.704149	2.30819	0.129994	0.734442
NINJ2-AS1	-0.0941297	2.44465	1.77878	0.183549	0.827083		LINC00539	0.0940522	-0.322379	2.05552	0.152942	0.700679		AC068234.2	-0.186093	0.385116	2.53001	0.113	0.49513		LINC01569	0.0688584	-0.735808	1.51931	0.218916	0.88268		PSMG3-AS1	-0.0659505	1.18465	1.86386	0.173444	0.734442
IFNG-AS1	0.294324	-0.18758	1.75995	0.185877	0.827083		AL050341.2	0.099145	0.728789	3.48718	0.0630505	0.700679		AC079298.3	0.206716	-0.446291	2.55967	0.110921	0.49513		C15orf54	-0.143692	-0.0795714	1.49255	0.223006	0.88268		LINC00957	-0.0674947	0.980276	2.00393	0.158173	0.734442
RBM26-AS1	0.144577	-0.522903	1.71656	0.191374	0.839939		AP003774.2	-0.114843	0.318678	1.96867	0.161866	0.714701		AC144652.1	-0.112396	0.0722165	2.54213	0.112146	0.49513		LINC00926	0.118795	3.41598	1.48748	0.223791	0.88268		LINC00467	-0.0872529	-0.289859	2.08895	0.149657	0.734442
AC109460.2	0.139025	-0.797182	1.71409	0.191693	0.839939		HCG27	-0.0811991	3.88173	1.95135	0.163716	0.717352		UBR5-AS1	-0.0651611	1.25798	2.54462	0.111971	0.49513		ST20-AS1	-0.0656606	-0.269959	1.54997	0.21434	0.88268		AC078846.1	-0.070884	-0.510008	1.98005	0.160663	0.734442
MAPKAPK5-AS1	0.0606002	2.71962	1.67368	0.196996	0.856632		ZNF528-AS1	-0.095965	-0.540947	1.93357	0.165642	0.72029		AC073254.1	-0.0775678	0.0034568	2.50296	0.114934	0.499788		AC024267.4	0.101364	0.688339	1.42298	0.234078	0.88268		AC064807.1	-0.100911	0.0399937	2.42709	0.120556	0.734442
AL139384.1	0.0885629	0.360873	1.65935	0.198917	0.856982		BAIAP2-DT	0.0714954	3.18615	1.88727	0.170777	0.726119		LINC00665	-0.150944	0.179944	2.43192	0.120189	0.511027		AC022916.2	0.0610063	1.05832	1.63507	0.202224	0.88268		AF228727.1	0.140848	-0.600083	2.25756	0.134262	0.734442
AL356599.1	0.113578	-0.60338	1.64125	0.201376	0.856982		SCAT8	0.0759238	1.40969	1.89223	0.170218	0.726119		AL158212.3	-0.0546084	1.30442	2.44555	0.11916	0.511027		LINC00667	-0.0473759	2.88125	1.60415	0.206529	0.88268		AC232271.1	-0.107746	-0.75995	1.92556	0.166517	0.734442
AC010168.2	0.105973	-0.316559	1.63994	0.201555	0.856982		AC002456.1	-0.102332	-0.607657	1.8916	0.170289	0.726119		LINC00539	-0.101416	-0.321023	2.43648	0.119844	0.511027		AC011462.5	-0.0821199	-0.171771	1.37387	0.242297	0.88268		LINC01355	-0.122134	0.0756508	2.28729	0.131738	0.734442
AC021683.5	0.215175	0.734452	1.61325	0.205251	0.86628		AC022706.1	0.0851194	0.970827	1.87501	0.172167	0.726646		PAN3-AS1	-0.0999057	-0.76014	2.40393	0.122333	0.516318		AC022150.2	0.049531	0.547072	1.50423	0.22121	0.88268		SENCR	0.0827849	0.24493	1.83691	0.176573	0.734442
AC022916.2	0.0878622	1.06368	1.59137	0.208341	0.867945		AC021683.5	-0.196758	0.735091	1.86162	0.1737	0.727767		RNASEH1-AS1	-0.096934	-0.1114	2.34431	0.127043	0.526479		LINC01765	-0.116675	-0.15303	1.65502	0.199502	0.88268		AC023510.2	-0.111343	-0.492189	2.09098	0.14946	0.734442
LINC00909	0.0548032	2.20807	1.58906	0.20867	0.867945		LINC02284	0.123581	-0.0571808	1.6627	0.198466	0.738761		WAKMAR2	-0.0695599	0.658051	2.36016	0.125771	0.526479		RNASEH1-AS1	0.0662409	-0.111968	1.40208	0.237533	0.88268		LINC02458	0.121269	0.408775	2.13755	0.145024	0.734442
AL139246.5	-0.0978612	0.419901	1.55342	0.213833	0.872811		LINC02325	-0.0679361	0.470268	1.47933	0.22506	0.738761		AL157895.2	-0.192046	0.517731	2.33385	0.12789	0.526479		AC010969.2	0.0584646	0.103589	1.27423	0.260088	0.88268		LOXL1-AS1	0.0792803	0.686777	1.81795	0.178813	0.738408
AC010894.3	0.0800936	1.07701	1.54706	0.214769	0.872811		AL139246.5	0.0784505	0.421114	1.80334	0.180563	0.738761		AC004865.2	-0.0909988	-0.189449	2.32747	0.12841	0.526479		WARS2-AS1	0.0552558	0.801616	1.43251	0.232523	0.88268		AC026471.1	-0.0761989	-0.583286	1.79101	0.182055	0.740717
LINC00243	0.106973	0.652056	1.55931	0.212968	0.872811		LINC00926	-0.142461	3.41745	1.54267	0.215418	0.738761		AL132800.1	-0.0997817	-0.698412	2.26531	0.133599	0.535789		AC012368.1	0.0553403	3.59469	1.27578	0.2598	0.88268		LINC01534	-0.0709711	-0.37403	1.76037	0.185825	0.740717
AZIN1-AS1	0.0856674	0.38397	1.53928	0.215922	0.872811		AC007950.1	0.0616125	1.60918	1.65923	0.198934	0.738761		LINC02284	-0.141299	-0.0527043	2.20476	0.138882	0.535789		BOLA3-AS1	0.0625993	-0.600801	1.27194	0.260515	0.88268		NCK1-DT	-0.0664055	-0.222842	1.77045	0.184575	0.740717
AC004233.2	-0.107886	-0.765654	1.4797	0.225002	0.873789		AC103858.3	0.0851563	0.104977	1.65863	0.199014	0.738761		LINC00920	-0.12234	0.515346	2.22575	0.137024	0.535789		EIF2AK3-DT	0.066007	-0.804061	1.33436	0.249165	0.88268		LYPLAL1-DT	0.107791	0.0117448	1.77668	0.183806	0.740717
AC132872.5	0.139964	-0.820988	1.48712	0.223846	0.873789		AC009041.1	-0.0895762	1.14789	1.66142	0.198638	0.738761		AC024267.4	0.137842	0.679836	2.2533	0.134629	0.535789		LINC00342	-0.0856095	1.44932	1.38919	0.239695	0.88268		ARHGEF35-AS1	-0.119389	-0.365203	1.79905	0.18108	0.740717
AC022098.1	-0.0692741	0.229351	1.47781	0.225297	0.873789		AL031714.1	-0.0949105	-0.573199	1.42463	0.233808	0.738761		RERE-AS1	0.0899813	1.39986	2.21338	0.138116	0.535789		STARD7-AS1	0.0418987	0.638835	1.28137	0.258762	0.88268		KCNJ2-AS1	-0.0899393	-0.435233	1.73901	0.188507	0.741116
AC018809.2	-0.0795163	-0.263498	1.52346	0.218289	0.873789		PRSS30P	-0.162622	0.381586	1.67156	0.197278	0.738761		HECW2-AS1	-0.106354	0.468291	2.27385	0.132872	0.535789		LINC01237	0.087689	-0.386478	1.48714	0.223845	0.88268		AL683807.1	-0.110952	1.1715	1.74829	0.187336	0.741116
NIPBL-DT	0.0654048	1.84841	1.49398	0.222785	0.873789		AC130456.3	0.157865	0.808871	1.66527	0.19812	0.738761		AC097376.3	-0.0687273	0.785989	2.20253	0.139081	0.535789		MHENCR	-0.0489727	1.10748	1.29104	0.256976	0.88268		C15orf54	0.160215	-0.0776737	1.62059	0.204227	0.745743
LINC00173	0.0931826	0.822427	1.50118	0.221677	0.873789		AC026471.1	-0.0737344	-0.585364	1.51722	0.219232	0.738761		LINC02273	0.190603	2.09901	2.28006	0.132346	0.535789		LINC02084	0.0973455	0.859394	1.4011	0.237697	0.88268		ERVK13-1	-0.0719498	1.35724	1.65892	0.198976	0.745743
LRRC8C-DT	0.0665257	0.3333	1.44248	0.230909	0.889541		SNAI3-AS1	0.0475441	1.44898	1.56531	0.212093	0.738761		WDR86-AS1	0.132602	1.2642	2.23939	0.135832	0.535789		AC108718.1	-0.076366	0.977345	1.44519	0.230472	0.88268		AC009119.1	0.0842205	-0.808762	1.69374	0.194342	0.745743
AL161785.1	0.0843459	1.66743	1.43067	0.232822	0.890932		AC016876.2	0.0801525	-0.300626	1.45978	0.22814	0.738761		STXBP5-AS1	-0.0844017	0.133333	2.16903	0.14211	0.53602		AC147067.1	-0.056347	0.583062	1.2911	0.256966	0.88268		MAP3K2-DT	0.100021	-0.467692	1.62312	0.203874	0.745743
BACE1-AS	0.0915121	-0.735089	1.41976	0.234606	0.891813		ASB16-AS1	0.0474044	1.27169	1.4912	0.223214	0.738761		ARHGEF35-AS1	0.129274	-0.363789	2.16068	0.142877	0.53602		AC107068.1	0.0654073	0.1101	1.58524	0.209216	0.88268		AC024060.2	-0.0763736	-0.394186	1.61309	0.205274	0.745743
FGD5-AS1	0.0488267	5.86904	1.37197	0.242622	0.904319		CCDC18-AS1	-0.0547788	2.72258	1.42198	0.234241	0.738761		AL162586.2	0.125888	0.437862	2.17345	0.141706	0.53602		AC008875.3	0.0511452	3.44406	1.56192	0.212588	0.88268		AC139887.2	-0.0920519	-0.734091	1.70064	0.193439	0.745743
AC020703.1	-0.105135	-0.408933	1.37386	0.242298	0.904319		RNASEH1-AS1	0.0813782	-0.111333	1.65158	0.199969	0.738761		ZBED5-AS1	-0.0817243	1.09089	2.18277	0.140858	0.53602		LINC01184	0.0396705	2.08872	1.37352	0.242356	0.88268		CTBP1-DT	-0.0485471	2.29457	1.63263	0.20256	0.745743
Z83843.1	0.107088	0.648431	1.38275	0.240785	0.904319		LINC01871	-0.126408	1.55754	1.64899	0.20032	0.738761		CD27-AS1	-0.0669857	1.25154	2.13939	0.144852	0.539904		ERVMER61-1	-0.162928	-0.382229	1.62701	0.203336	0.88268		LEF1-AS1	-0.125039	-0.606202	1.65257	0.199833	0.745743
LINC02446	0.170492	2.21392	1.35618	0.245343	0.908559		AC007381.1	0.102997	-0.769218	1.44502	0.2305	0.738761		AC025171.1	-0.0477817	1.64818	2.123	0.146394	0.542129		AL137003.1	0.0624356	-0.0234426	1.45563	0.228801	0.88268		VIM-AS1	0.0584628	3.79231	1.7056	0.192793	0.745743
LINC00639	-0.174133	-0.587568	1.22884	0.26873	0.915107		AC012368.1	0.0669297	3.59423	1.43563	0.232017	0.738761		LINC01504	-0.0625353	1.27092	2.10778	0.147842	0.543983		AL021368.2	0.0859794	-0.82016	1.40711	0.236696	0.88268		AP000759.1	0.0634227	2.31413	1.66081	0.198721	0.745743
AC108134.1	0.112752	-0.637302	1.28797	0.257541	0.915107		NORAD	0.0383844	6.73741	1.52764	0.217661	0.738761		AC012467.2	-0.0719948	0.0843454	2.08772	0.149776	0.54759		WAKMAR2	0.0466701	0.656844	1.28496	0.258096	0.88268		RAB30-DT	-0.0682861	-0.117371	1.63499	0.202235	0.745743
AC009119.1	0.0901988	-0.81065	1.16977	0.280522	0.915107		LINC01547	0.0701918	1.08419	1.58731	0.208921	0.738761		LINC01550	0.0767249	1.48374	2.02985	0.155519	0.552333		APTR	0.038226	1.14618	1.37584	0.24196	0.88268		AC025164.2	0.0753042	-0.459395	1.66538	0.198106	0.745743
VPS9D1-AS1	-0.121567	-0.488783	1.24716	0.265199	0.915107		AC096921.2	0.0706737	-0.288524	1.66131	0.198653	0.738761		AC004585.1	-0.109341	-0.181293	2.04458	0.154034	0.552333		AC090204.1	-0.0842243	-0.493997	1.46295	0.227637	0.88268		LINC00278	-0.36809	-1.06207	1.57179	0.211153	0.75751
KANSL1-AS1	-0.261632	0.716061	1.3339	0.249249	0.915107		AC012020.1	-0.098909	0.190754	1.6052	0.206381	0.738761		AC005332.6	-0.0547125	2.27153	2.04847	0.153645	0.552333		OTUD6B-AS1	0.036394	3.28188	1.28249	0.258553	0.88268		AL365434.2	0.142881	-0.574592	1.58071	0.209867	0.75751
RNF213-AS1	-0.185253	-0.659691	1.28048	0.258927	0.915107		AC092944.1	0.070498	-0.716871	1.46361	0.227532	0.738761		AL035661.1	0.183325	1.73207	2.02625	0.155885	0.552333		AZIN1-AS1	-0.0610537	0.382432	1.57003	0.211408	0.88268		LINC01278	0.0426799	2.02587	1.53547	0.21649	0.771834
AP002478.1	0.135931	-0.305882	1.21482	0.271471	0.915107		AC139720.1	0.0955123	0.172739	1.471	0.226366	0.738761		PIK3CD-AS1	0.0840455	-0.385832	2.02657	0.155853	0.552333		MINCR	0.0875669	-0.834567	1.62024	0.204275	0.88268		AC079921.1	-0.0884169	-0.789183	1.42754	0.233331	0.792679
ILF3-DT	0.0598093	2.21644	1.1523	0.284133	0.915107		AC097534.1	0.0511443	1.46762	1.51632	0.219369	0.738761		TRAM2-AS1	-0.0787012	-0.204473	2.00754	0.157801	0.554099		AC232271.1	-0.0847682	-0.760173	1.44153	0.231062	0.88268		WDFY3-AS2	-0.0902337	-0.70054	1.43847	0.231555	0.792679
SLC16A1-AS1	0.100934	-0.765554	1.31227	0.253111	0.915107		SAP30L-AS1	-0.0716261	-0.198657	1.52578	0.21794	0.738761		AC093627.5	-0.0714481	0.145016	2.00257	0.158314	0.554099		AL157895.2	-0.132018	0.521189	1.36325	0.244119	0.88268		AC097534.1	0.0485083	1.46817	1.41908	0.234717	0.792679
BOLA3-AS1	0.0878503	-0.599869	1.23854	0.266853	0.915107		AC022217.4	0.0960627	-0.745769	1.47124	0.226329	0.738761		AC016727.1	-0.0872941	-0.50906	1.97573	0.161119	0.555593		IATPR	-0.0755118	1.0382	1.2932	0.25658	0.88268		AC002467.1	0.0781102	0.681071	1.43851	0.231549	0.792679
AC009506.2	-0.0917506	2.47792	1.16089	0.282351	0.915107		TRAM2-AS1	0.0731567	-0.206457	1.73446	0.189083	0.738761		LINC02084	-0.130309	0.861442	1.98475	0.16017	0.555593		AL731571.1	0.0739202	-0.259498	1.26711	0.261421	0.88268		AC073342.2	-0.105674	-0.641735	1.42267	0.234128	0.792679
AC097382.3	-0.0746389	0.709626	1.19751	0.274904	0.915107		Z94721.1	-0.135398	0.632767	1.53876	0.215999	0.738761		AC009779.3	-0.0712044	0.548753	1.97076	0.161645	0.555593		RAB30-DT	-0.0585187	-0.117423	1.40541	0.236979	0.88268		ATP6V0E2-AS1	-0.0841154	-0.508083	1.42019	0.234536	0.792679
LEF1-AS1	0.131732	-0.605762	1.16328	0.281856	0.915107		PSMG3-AS1	0.0632686	1.18337	1.61205	0.205419	0.738761		GNG12-AS1	0.128606	0.494355	1.9614	0.162639	0.555685		LINC02446	0.129012	2.2147	1.50259	0.22146	0.88268		AC090198.1	-0.0554183	0.236054	1.41879	0.234766	0.792679
LINC02863	0.0573123	4.09433	1.15699	0.283158	0.915107		LINC00265	-0.0729505	0.431087	1.73356	0.189198	0.738761		MYO16-AS1	-0.216925	-0.607913	1.8919	0.170255	0.565605		PCED1B-AS1	-0.0450222	4.34412	1.59798	0.207401	0.88268		AC008124.1	-0.0322017	2.69157	1.43221	0.232571	0.792679
AL021368.2	0.108069	-0.820493	1.18085	0.278261	0.915107		LINC02604	-0.0926679	-0.177358	1.75038	0.187073	0.738761		AC090825.1	-0.149208	0.21367	1.87261	0.172441	0.565605		AC025164.2	-0.0614685	-0.458344	1.27247	0.260417	0.88268		TMPO-AS1	0.0609849	-0.558512	1.466	0.227156	0.792679
AC078846.1	0.0698319	-0.511368	1.15218	0.284159	0.915107		TNFRSF10A-AS1	-0.0574522	1.93644	1.42278	0.23411	0.738761		RNF213-AS1	0.16582	-0.656856	1.87362	0.172326	0.565605		AL133444.1	-0.112719	1.58413	1.22812	0.26887	0.892087		AP001816.1	0.0666596	-0.0682064	1.405	0.237047	0.7957
KDM7A-DT	-0.0998519	2.01558	1.14637	0.285373	0.915107		ZNNT1	-0.0726363	0.0554286	1.57016	0.211388	0.738761		LINC01871	-0.130565	1.55829	1.91773	0.167378	0.565605		AL139042.1	0.348274	1.94407	1.23163	0.268189	0.892087		LINC00920	0.093102	0.514274	1.366	0.243646	0.808397
AC040970.1	-0.079273	1.18493	1.16822	0.28084	0.915107		AZIN1-AS1	-0.0679731	0.381941	1.50375	0.221282	0.738761		PSMG3-AS1	-0.0692392	1.18258	1.87633	0.172017	0.565605		PDCD4-AS1	-0.0502598	2.12166	1.22983	0.268538	0.892087		AL359762.1	0.0820268	0.772993	1.37358	0.242345	0.808397
ENTPD1-AS1	0.0881554	-0.543032	1.29479	0.256289	0.915107		AL441992.2	0.086416	-0.167896	1.72933	0.189737	0.738761		AC064807.1	-0.0916401	0.0391532	1.88484	0.171052	0.565605		LINC00539	-0.0647033	-0.322521	1.21732	0.27098	0.893921		LINC02446	-0.135301	2.2144	1.35682	0.245232	0.808982
PDCD4-AS1	-0.073321	2.12448	1.26215	0.262353	0.915107		GK-AS1	-0.123337	-0.438151	1.58803	0.208818	0.738761		AL050341.2	-0.0715298	0.729256	1.88275	0.171288	0.565605		AL596244.1	0.0575609	-0.782638	1.13536	0.334537	0.907671		LINC00662	0.0520683	1.09329	1.33546	0.248971	0.812102
AP002360.2	0.0949005	-0.654975	1.24417	0.265771	0.915107		ZEB1-AS1	0.0686263	0.482416	1.70383	0.193023	0.738761		SRP14-AS1	-0.0662857	-0.189531	1.84072	0.176127	0.566214		AL355073.1	-0.0837129	1.18924	0.921913	0.337928	0.907671		WDR86-AS1	-0.102067	1.2672	1.33526	0.249007	0.812102
AP000766.1	0.0895621	-0.317512	1.54398	0.253895	0.915107		LINC01355	-0.103194	0.0766739	1.53181	0.217037	0.738761		EIF3J-DT	-0.0487675	0.943785	1.8171	0.178915	0.566214		AC007686.3	0.045041	0.0819927	1.10051	0.295197	0.907671		MYO16-AS1	0.173648	-0.616166	1.29043	0.257088	0.815853
MATN1-AS1	0.0871562	-0.80376	1.24708	0.265215	0.915107		FAM111A-DT	0.0520607	0.545574	1.55872	0.213056	0.738761		TMEM147-AS1	0.0826329	-0.137827	1.77236	0.184339	0.566214		LINC01550	-0.0498059	1.4853	1.04452	0.307789	0.907671		LINC00565	-0.100646	0.0556072	1.30242	0.254896	0.815853
LRRK2-DT	-0.073245	1.52057	1.30192	0.254987	0.915107		AP000879.1	0.0645822	0.447153	1.50893	0.220492	0.738761		LINC00211	0.0963507	1.86746	1.77438	0.18409	0.566214		SRP14-AS1	0.0472704	-0.190814	1.14336	0.286006	0.907671		LINC02284	0.102423	-0.0533275	1.20126	0.274155	0.815853
MANEA-DT	0.0786991	0.180754	1.13341	0.288108	0.918743		AC048341.1	-0.0857144	-0.559962	1.79786	0.181224	0.738761		PAXBP1-AS1	-0.0638589	0.419784	1.77135	0.184464	0.566214		EIF3J-DT	0.0315899	0.942861	0.928476	0.336218	0.907671		DRAIC	-0.0774048	1.06821	1.20143	0.274121	0.815853
LINC02325	0.0725734	0.470707	1.12091	0.290774	0.919265		AL691432.2	0.0653581	-0.268606	1.53872	0.216005	0.738761		AC083798.2	-0.0985289	-0.760668	1.77175	0.184414	0.566214		AC103858.3	-0.0594972	0.105342	1.01338	0.315097	0.907671		AC240565.4	-0.117702	0.873093	1.2864	0.257832	0.815853
AC105206.2	0.0691351	-0.316522	1.11766	0.291474	0.919265		PAN3-AS1	0.083025	-0.762678	1.58947	0.208611	0.738761		SLC9A3-AS1	0.162835	-0.539762	1.80646	0.180188	0.566214		PRSS30P	0.104664	0.379167	0.922027	0.337898	0.907671		MAP3K14-AS1	-0.0573678	0.34969	1.23643	0.267259	0.815853
AC097376.3	0.0622788	0.786797	1.06972	0.302038	0.942227		AC009119.1	0.0776201	-0.810877	1.35189	0.24609	0.739557		NNT-AS1	-0.0472058	1.35192	1.7722	0.184359	0.566214		AC137932.2	0.0756602	1.25517	0.926163	0.336819	0.907671		AC005332.5	-0.0670153	-0.774818	1.19333	0.275741	0.815853
MINCR	-0.106417	-0.835762	1.07701	0.300399	0.942227		LINC00662	0.0549173	1.09311	1.36683	0.243504	0.739557		MKLN1-AS	0.0726151	-0.0730512	1.78833	0.18238	0.566214		AC127521.1	0.0439572	1.31196	0.964027	0.327152	0.907671		AC104530.1	-0.0370536	3.86212	1.19351	0.275706	0.815853
AC079921.1	0.0967359	-0.788787	1.05747	0.304816	0.945754		AC093642.1	-0.117627	1.26199	1.39582	0.238581	0.739557		AP001189.3	-0.226114	0.770279	1.83157	0.1772	0.566214		AC015726.1	0.0536644	-0.634557	0.926754	0.336665	0.907671		CARD8-AS1	0.0471847	4.20989	1.2758	0.259795	0.815853
AL596244.1	-0.076053	-0.783307	0.970845	0.32545	0.9545		LINC02772	0.136184	0.0336424	1.38181	0.240944	0.739557		AC092747.4	-0.0585044	1.10408	1.82116	0.178431	0.566214		AC004585.1	-0.0748883	-0.181535	1.15199	0.284198	0.907671		LINC00211	-0.0806267	1.86287	1.25428	0.263843	0.815853
N4BP2L2-IT2	0.0657596	0.77735	0.624327	0.430215	0.9545		AL592295.4	0.103604	-0.8296	1.35574	0.24542	0.739557		GIHCG	-0.0810285	0.234187	1.83425	0.176885	0.566214		KANSL1-AS1	0.146225	0.715825	0.900817	0.343506	0.907671		NUP50-DT	0.0558924	2.34889	1.24328	0.265943	0.815853
AL136295.7	-0.0637355	-0.344676	0.96447	0.327041	0.9545		AC090152.1	0.0941799	-0.0321981	1.35855	0.244932	0.739557		AL354696.2	-0.0897968	-0.776289	1.75536	0.186449	0.569266		AC005332.6	-0.0369855	2.27036	1.12733	0.289401	0.907671		ZBTB11-AS1	-0.0667758	-0.649719	1.27804	0.259378	0.815853
AL121603.2	-0.0636395	0.485647	0.729582	0.393861	0.9545		AL359644.1	0.116459	-0.550475	1.41115	0.236026	0.739557		AL590764.1	-0.0685499	0.442924	1.74532	0.187709	0.570079		RNF213-AS1	0.118177	-0.656797	1.10839	0.293478	0.907671		MALINC1	-0.063907	-0.30113	1.24478	0.265655	0.815853
LINC02328	-0.0445026	0.794752	0.513133	0.474474	0.9545		POC1B-AS1	-0.0650959	-0.419598	1.36857	0.243204	0.739557		N4BP2L2-IT2	0.0837957	0.777201	1.71859	0.191113	0.577361		AC132872.5	0.0823569	-0.821188	1.02717	0.311834	0.907671		AL451165.2	0.0691701	-0.246243	1.21714	0.271015	0.815853
C15orf54	0.124996	-0.0822055	0.603169	0.438127	0.9545		TMPO-AS1	-0.0624557	-0.558452	1.39577	0.238589	0.739557		AP002478.1	-0.129247	-0.303371	1.70269	0.193172	0.578393		DLGAP1-AS2	-0.0625715	-0.60294	1.16191	0.28214	0.907671		PAXIP1-AS1	-0.0496612	0.202561	1.23645	0.267255	0.815853
RAD51-AS1	0.0413413	0.914617	0.350665	0.554288	0.9545		LINC01003	0.0551605	1.23304	1.33758	0.248598	0.743204		AC083855.2	0.0811114	0.761661	1.70041	0.19347	0.578393		AC068473.5	-0.0732585	-0.755361	1.1242	0.29007	0.907671		UBR5-AS1	0.0431124	1.25833	1.2023	0.273949	0.815853
TNFRSF14-AS1	0.0494167	1.0097	0.588617	0.4437	0.9545		LINC00565	0.0986009	0.0586218	1.22401	0.26967	0.751075		LINC01232	-0.0632355	1.17129	1.67495	0.196826	0.579374		LINC00662	-0.0444604	1.09294	1.14814	0.285003	0.907671		LINC00963	0.0515893	3.76424	1.21083	0.272257	0.815853
ST20-AS1	0.0455285	-0.267035	0.396797	0.52934	0.9545		AC018904.1	-0.0724676	-0.251712	1.28472	0.258142	0.751075		AC016876.2	-0.0849494	-0.301392	1.67798	0.196423	0.579374		AC009506.2	-0.0571166	2.47461	0.930476	0.335699	0.907671		AC092747.4	0.0477897	1.10371	1.27844	0.259304	0.815853
AC103858.3	-0.0600543	0.105436	0.487742	0.485605	0.9545		AC005332.6	0.0436392	2.27028	1.29591	0.256084	0.751075		AL691432.2	0.0694187	-0.267109	1.77315	0.195114	0.579374		LINC01891	-0.0896038	-0.0896177	0.997669	0.318869	0.907671		AC080112.5	0.0696365	1.4896	1.15901	0.282739	0.816679
PRSS30P	-0.11238	0.377126	0.49372	0.482946	0.9545		LINC00667	-0.0466136	2.88043	1.19813	0.274779	0.751075		AC005224.3	-0.11366	-0.723068	1.6643	0.19825	0.58059		AC093642.1	0.0875942	1.26136	1.0233	0.312745	0.907671		LINC00667	-0.043992	2.88116	1.1571	0.283134	0.816679
AC012645.1	-0.0567759	2.53408	0.387389	0.534259	0.9545		LINC00909	0.038586	2.20771	1.27015	0.260851	0.751075		AL596244.1	-0.0780385	-0.783474	1.65172	0.199949	0.582593		AL035661.1	-0.122006	1.72853	0.995142	0.319482	0.907671		AC025171.1	-0.0351765	1.64814	1.17751	0.27894	0.816679
AC026471.1	0.0712302	-0.585216	0.977754	0.323738	0.9545		AC024075.2	0.0526191	0.847054	1.27772	0.259439	0.751075		LINC00662	-0.0584214	1.095	1.63618	0.202072	0.58286		BACH1-IT1	0.0483676	1.02818	1.07344	0.3012	0.907671		SCAMP1-AS1	-0.0433009	1.05099	1.1754	0.27937	0.816679
LINC00920	-0.0770637	0.512745	0.503518	0.478639	0.9545		LINC00954	0.0811675	0.387662	1.25904	0.262942	0.751075		AC024909.1	-0.08096	-0.865547	1.63825	0.201787	0.58286		AC139887.2	0.0663734	-0.733613	1.09253	0.29695	0.907671		AC087854.1	0.0464331	0.166083	1.16529	0.281442	0.816679
LINC01781	0.124472	-0.655813	0.647387	0.421836	0.9545		RERE-AS1	-0.0693309	1.39972	1.21115	0.272194	0.751075		AC007877.1	0.104963	0.505538	1.62564	0.203526	0.584119		CTBP1-DT	0.0342963	2.29524	0.981677	0.322771	0.907671		LINC01127	0.0856361	2.79603	1.11537	0.291966	0.833774
AC024267.4	-0.0948406	0.68321	0.597159	0.440415	0.9545		AC009961.4	0.064117	0.357039	1.21619	0.271201	0.751075		ST20-AS1	-0.0716151	-0.26465	1.608	0.205988	0.585332		AL365272.1	0.0492939	0.90836	0.900813	0.343507	0.907671		MANEA-DT	-0.0599388	0.179671	1.11835	0.291326	0.833774
AC090844.2	-0.131263	-0.321165	0.65648	0.418598	0.9545		AC024060.2	-0.0682602	-0.391964	1.19961	0.274486	0.751075		AC127521.1	-0.0629357	1.31202	1.61251	0.205355	0.585332		LINC00243	-0.0651333	0.651136	1.16333	0.281847	0.907671		UGDH-AS1	0.0501485	0.180681	1.10591	0.294017	0.835475
RARA-AS1	-0.040334	1.98473	0.7905	0.374829	0.9545		SATB1-AS1	-0.0641875	1.83642	1.21633	0.271173	0.751075		AC093157.1	0.0747116	0.847403	1.59435	0.207916	0.587901		STXBP5-AS1	0.052512	0.131341	1.00778	0.316433	0.907671		LINC02762	0.0766377	-0.0573302	1.07576	0.300679	0.846029
TMEM99	0.0439203	-0.0453059	0.33458	0.56351	0.9545		AC104083.1	0.0949257	0.123741	1.26554	0.261716	0.751075		ITGA9-AS1	-0.116221	-0.723944	1.5807	0.209867	0.590509		LINC00265	0.0480499	0.430258	0.973906	0.32469	0.907671		PCED1B-AS1	-0.0401674	4.34409	1.0761	0.300603	0.846029
AC005670.3	0.0664627	1.26525	0.764152	0.382896	0.9545		AC025171.1	0.0371209	1.64734	1.24367	0.265867	0.751075		DRAIC	0.0869547	1.06662	1.53394	0.216717	0.603863		AC002456.1	0.0678144	-0.608673	1.04239	0.308281	0.907671		AC007262.2	0.089563	-0.644845	1.02459	0.31244	0.847714
AC068234.2	-0.0893894	0.382586	0.343072	0.558605	0.9545		GMDS-DT	-0.0499032	0.392606	1.25735	0.26326	0.751075		AL359762.1	0.0893155	0.772375	1.53928	0.215922	0.603863		AC078846.1	0.0444549	-0.509761	0.896268	0.344725	0.907671		AC090844.2	0.118118	-0.320773	1.03533	0.309923	0.847714
AC099850.4	-0.0835295	-0.474643	0.941595	0.332833	0.9545		AC005082.1	0.166783	-0.746189	1.27649	0.259667	0.751075		ERVMER61-1	0.167421	-0.386272	1.50778	0.220668	0.611899		AC073342.2	0.0797222	-0.64146	0.9766	0.324023	0.907671		TMEM99	-0.0594515	-0.0458644	1.03967	0.308913	0.847714
AC005332.2	-0.109797	-0.570501	1.00893	0.31616	0.9545		LINC00467	0.0676881	-0.288804	1.19811	0.274784	0.751075		FAM111A-DT	-0.0501531	0.546223	1.48152	0.224718	0.620134		AC087854.1	0.0398045	0.167277	0.987269	0.3214	0.907671		LINC00570	-0.137552	1.57121	1.02454	0.312453	0.847714
DLGAP1-AS1	0.0434787	1.38101	0.472691	0.492408	0.9545		MINCR	-0.0895378	-0.83394	1.25761	0.263212	0.751075		LINC02328	0.0564006	0.793911	1.38336	0.240681	0.622301		AC090198.1	0.0406894	0.236767	0.931213	0.341028	0.907671		LINC02580	-0.0597597	0.490137	1.04479	0.307726	0.847714
DLGAP1-AS2	0.057501	-0.603581	0.481998	0.488182	0.9545		AL158206.1	0.0733756	-0.184522	1.2179	0.270866	0.751075		AC137932.1	0.102844	0.245908	1.46113	0.227927	0.622301		CHRM3-AS2	-0.083417	2.59947	0.925124	0.33709	0.907671		CFLAR-AS1	-0.101016	0.450129	1.01981	0.31357	0.847714
AP001542.3	0.0569717	0.475577	0.434912	0.510213	0.9545		AP003486.1	-0.0410574	1.51094	1.18978	0.276454	0.75206		SLC16A1-AS1	0.0831786	-0.766054	1.45227	0.229336	0.622301		GK-AS1	0.0929144	-0.435967	1.18792	0.276829	0.907671		AC083843.3	-0.0853998	-0.137695	1.02028	0.313458	0.847714
AC093157.1	0.0468451	0.847646	0.392301	0.531681	0.9545		LINC01963	-0.053232	1.70017	1.16983	0.28051	0.755927		LINC00954	0.0836887	0.388792	1.40951	0.236297	0.622301		ZNF674-AS1	-0.0475299	-0.69795	0.982288	0.322621	0.907671		AL158212.3	0.0344106	1.30472	1.01559	0.31457	0.847714
ZNF561-AS1	-0.0699712	-0.681291	0.754968	0.385766	0.9545		AL513550.1	0.10142	0.113494	1.17593	0.279261	0.755927		LBX2-AS1	-0.081294	-0.559581	1.41173	0.23593	0.622301		AL590764.1	0.0471508	0.442604	1.04291	0.308162	0.907671		AP000977.1	-0.0598841	0.694991	1.02807	0.311621	0.847714
TMEM147-AS1	0.0717532	-0.134372	0.76959	0.381211	0.9545		AL844908.1	0.0730287	-0.528078	1.16166	0.282191	0.756904		AL049651.1	0.116958	0.659428	1.41949	0.234651	0.622301		AC073172.1	-0.125156	1.40869	0.909291	0.341251	0.907671		AC100786.1	-0.0566353	-0.17921	1.00391	0.317364	0.851247
ZNF529-AS1	-0.0719858	-0.611293	0.908301	0.341513	0.9545		AC008467.1	0.102947	-0.76016	1.14316	0.286046	0.760142		URB1-AS1	0.0752193	-0.80128	1.40548	0.236966	0.622301		AP002360.2	-0.0634988	-0.655754	1.08916	0.297696	0.907671		LINC00641	-0.0442928	1.01663	0.946319	0.331626	0.854535
AC005392.2	-0.233015	0.636148	0.506882	0.477175	0.9545		AC144652.1	0.0764918	0.0716986	1.14562	0.28553	0.760142		AL645933.4	-0.085642	0.869385	1.45349	0.229142	0.622301		AC048341.1	-0.0599133	-0.5609	1.11513	0.29202	0.907671		AC010969.2	-0.055344	0.104036	0.939788	0.333297	0.854535
AC005261.2	0.0596625	1.93036	0.832065	0.362581	0.9545		N4BP2L2-IT2	-0.0658014	0.777473	0.961603	0.327759	0.765698		AC147651.1	-0.110505	1.40068	1.43363	0.23234	0.622301		AL691432.2	-0.0464084	-0.266828	0.949174	0.330899	0.907671		AC008074.2	0.0625417	-0.482761	0.924643	0.337215	0.854535
LINC01765	0.0871142	-0.154899	0.469083	0.494063	0.9545		AL354696.2	0.0703877	-0.7803	1.03554	0.309874	0.765698		TRG-AS1	-0.0629526	3.1927	1.39717	0.238354	0.622301		LINC02361	-0.0455873	1.15754	0.958649	0.328502	0.907671		AC083798.2	0.0724514	-0.761581	0.959619	0.328258	0.854535
AC010642.2	0.0579178	0.236973	0.717127	0.397922	0.9545		AL132800.1	0.0663314	-0.699841	0.988346	0.321136	0.765698		ZNF674-AS1	0.0617137	-0.697904	1.38584	0.240262	0.622301		LINC00324	0.0305079	2.78292	0.876478	0.350098	0.912738		AL592295.4	-0.0823598	-0.829924	0.922851	0.337683	0.854535
AC012313.1	-0.049728	0.00954384	0.599625	0.439474	0.9545		LINC01588	0.0409438	1.43227	0.991052	0.320476	0.765698		AL731571.1	-0.0854108	-0.259361	1.39552	0.238631	0.622301		AC005224.3	-0.0724641	-0.72069	0.868553	0.352282	0.912738		AC104825.1	-0.0530196	-0.0754831	0.96782	0.326203	0.854535
RNASEH1-AS1	-0.0618419	-0.11115	0.576494	0.448426	0.9545		C15orf54	-0.1328	-0.0828335	1.00922	0.31609	0.765698		AP003065.3	0.0788068	0.718512	1.41079	0.236086	0.622301		AC245452.1	-0.0459914	-0.0128501	0.865925	0.35301	0.912738		SLC9A3-AS1	0.113208	-0.540837	0.921855	0.337943	0.854535
AC006369.1	-0.0801034	0.987846	0.873339	0.350961	0.9545		SRP14-AS1	0.0524398	-0.190154	1.10816	0.293529	0.765698		AC005842.1	0.117411	0.343891	1.43027	0.232887	0.622301		LINC01094	-0.056104	0.998853	0.875551	0.350353	0.912738		AC008875.3	-0.0444814	3.44432	0.979859	0.323219	0.854535
LINC00211	0.0856887	1.86567	0.85273	0.356698	0.9545		AC090825.1	-0.109927	0.207484	0.935465	0.334409	0.765698		Z97989.1	0.0895274	-0.661838	1.37409	0.242259	0.623573		AC008957.1	0.145465	0.78056	0.841074	0.36	0.92588		Z97989.1	-0.0761177	-0.660781	0.969469	0.325793	0.854535
AC007381.1	-0.0699028	-0.768882	0.400639	0.527355	0.9545		SNHG19	-0.0671099	-0.566775	0.984738	0.322019	0.765698		AC009090.6	0.0825061	1.43966	1.34944	0.246516	0.623765		ARHGEF35-AS1	0.0736657	-0.366011	0.836457	0.361319	0.92588		AC002456.1	-0.0689954	-0.609629	0.923347	0.337553	0.854535
AC016727.1	-0.0627705	-0.50876	0.611412	0.435019	0.9545		AC007728.2	0.037181	1.3007	1.02205	0.31304	0.765698		AC144831.1	-0.0850428	-0.632985	1.33617	0.248846	0.623765		CCDC84-DT	-0.0466993	-0.842953	0.870435	0.366685	0.935455		ARRDC1-AS1	-0.0411634	1.47155	1.70452	0.334385	0.854535
LINC02245	0.0517215	-0.575627	0.37976	0.538309	0.9545		LINC00920	0.0839158	0.514072	1.03544	0.309896	0.765698		BACH1-IT1	0.059237	1.02714	1.35484	0.245577	0.623765		LINC00639	-0.0982889	-0.590153	0.805396	0.370374	0.93654		AC092490.1	-0.218991	4.79054	0.94808	0.331177	0.854535
LINC00342	0.0582367	1.4483	0.328548	0.567046	0.9545		AC116914.2	0.0723526	-0.249375	0.971077	0.325392	0.765698		AC147067.1	-0.0631592	0.582709	1.34584	0.247145	0.623765		SLC16A1-AS1	-0.0568728	-0.766866	0.805691	0.370286	0.93654		NRAV	0.0573175	-0.537266	0.929017	0.336077	0.854535
LINC02611	0.0612052	0.259158	0.965542	0.326772	0.9545		AP002478.1	-0.10155	-0.305921	0.979869	0.323216	0.765698		GK-AS1	0.105468	-0.44226	1.33678	0.248739	0.623765		AC119428.2	0.0501366	-0.39882	0.798867	0.372317	0.937325		RAD51-AS1	-0.0510054	0.914087	0.89448	0.345206	0.855753
LINC01127	-0.0809022	2.79697	0.56159	0.454346	0.9545		ZNF561-AS1	0.0618517	-0.682124	1.01861	0.313853	0.765698		ZEB1-AS1	-0.059586	0.482995	1.33613	0.248854	0.623765		AC116914.2	-0.0572759	-0.248684	0.743347	0.389441	0.942356		EIF3J-DT	-0.0333592	0.943312	0.875747	0.350299	0.855753
PAX8-AS1	0.189423	2.76248	0.676405	0.411634	0.9545		AC022098.1	0.0452219	0.228455	0.983639	0.322289	0.765698		RBM26-AS1	-0.100209	-0.520647	1.28066	0.258892	0.634015		AC104530.1	0.0273977	3.86213	0.768441	0.381566	0.942356		AL031714.1	0.0706587	-0.574707	0.865925	0.35301	0.855753
CCNT2-AS1	0.0386709	-0.227513	0.377105	0.539732	0.9545		SLC16A1-AS1	-0.0716574	-0.765823	1.00794	0.316397	0.765698		AL139384.1	0.0599558	0.360134	1.2746	0.260019	0.634015		MAP3K2-DT	-0.0630974	-0.469075	0.748646	0.387759	0.942356		DLGAP1-AS2	-0.0603256	-0.605071	0.89157	0.345991	0.855753
AC245407.2	0.107888	0.18422	0.574911	0.449049	0.9545		AC022150.2	-0.0448103	0.547233	0.959923	0.328181	0.765698		AC116914.2	0.0808787	-0.249302	1.28433	0.258214	0.634015		ANKRD44-AS1	0.0867747	-0.803163	0.763921	0.382968	0.942356		AL031590.1	-0.0687137	-0.43298	0.894823	0.345114	0.855753
AC097448.1	0.0538461	1.30373	0.85742	0.355381	0.9545		LBX2-AS1	0.0660264	-0.557812	0.940158	0.333202	0.765698		AC005392.2	-0.281707	0.651762	1.28132	0.25877	0.634015		AC012467.2	0.0388447	0.0839874	0.763763	0.383017	0.942356		AC012467.2	-0.0453741	0.0832106	0.868617	0.352264	0.855753
AC096667.1	-0.0329732	2.33677	0.346272	0.556778	0.9545		AATBC	0.0450101	2.37983	0.928698	0.33616	0.765698		AL031590.1	0.0813595	-0.433817	1.27109	0.260675	0.634015		LINC01215	0.0346566	2.9262	0.734185	0.392375	0.942356		AC113386.1	0.125359	-0.586435	0.85941	0.354824	0.855753
AC114760.2	0.0902491	1.39016	0.853426	0.356502	0.9545		AC092053.6	0.125273	1.19648	1.08433	0.298767	0.765698		LINC02019	0.0725594	-0.835912	1.30444	0.254529	0.634015		TRG-AS1	0.0423756	3.19187	0.7716	0.380591	0.942356		AC090114.2	-0.0570903	0.155559	0.893294	0.345526	0.855753
HECW2-AS1	-0.05188	0.469395	0.330333	0.565995	0.9545		AL590560.3	0.117604	-0.822345	0.977115	0.323896	0.765698		LINC01624	-0.0857382	-0.748422	1.29282	0.25665	0.634015		AC073210.3	-0.117121	-0.682146	0.750975	0.387023	0.942356		GK-AS1	-0.0865886	-0.438711	0.869365	0.352057	0.855753
AC073254.1	0.0413698	0.00386191	0.436623	0.509383	0.9545		CTBP1-DT	0.0386154	2.29509	0.977569	0.323784	0.765698		AC005253.1	0.0754641	-0.696267	1.2233	0.269809	0.645293		AF228727.1	-0.0751598	-0.602712	0.738741	0.390912	0.942356		AL590764.1	0.0464266	0.441787	0.863354	0.353724	0.855753
AC104809.2	0.123376	0.85996	0.606868	0.436728	0.9545		UGDH-AS1	0.0497163	0.180684	1.02527	0.312279	0.765698		BOLA3-AS1	-0.0689927	-0.599879	1.22455	0.269564	0.645293		AC040970.1	-0.0452428	1.18373	0.767783	0.38177	0.942356		CFAP58-DT	0.0725623	1.29998	0.908565	0.341443	0.855753
LINC01237	-0.0701049	-0.387566	0.441837	0.506868	0.9545		LINC02062	-0.0666633	0.137221	1.09665	0.296044	0.765698		AL109955.1	-0.0527969	-0.0730379	1.23551	0.267438	0.645293		AC022075.1	0.0561591	1.09437	0.741104	0.390156	0.942356		AL137003.1	-0.0524209	-0.022246	0.852572	0.356742	0.856778
AL035661.1	-0.152618	1.72664	0.751535	0.386846	0.9545		HCG11	0.0489563	2.57373	0.997628	0.318879	0.765698		LINC00963	-0.0523735	3.7636	1.22535	0.269408	0.645293		AC007877.1	-0.0643268	0.505617	0.724191	0.395611	0.9461		ZNF528-AS1	0.0603403	-0.541402	0.846825	0.358365	0.85709
ZNF337-AS1	0.0628743	0.797038	0.474788	0.491451	0.9545		AL021368.2	-0.0803573	-0.821946	0.942603	0.332575	0.765698		AC110285.2	0.103079	-0.204995	1.20732	0.272952	0.647415		AL109955.1	0.0359738	-0.0718193	0.709708	0.40037	0.9461		AC024909.1	0.0557975	-0.86425	0.832337	0.362502	0.863387
AL034550.2	0.122394	-0.387956	0.9003	0.343645	0.9545		AC215522.2	0.0870622	1.53729	0.942968	0.332482	0.765698		AL109627.1	-0.0621525	0.323197	1.21171	0.272084	0.647415		AL118506.1	0.0294166	0.840319	0.712464	0.399458	0.9461		AC006369.1	-0.0591563	0.988521	0.824737	0.364699	0.86503
AL035071.1	0.059217	0.385135	0.472885	0.492319	0.9545		AC018647.2	0.0452906	0.789636	0.931717	0.335377	0.765698		KCNJ2-AS1	0.0736337	-0.436763	1.19925	0.274556	0.648541		NALT1	0.0725635	-0.496622	0.709234	0.400527	0.9461		LINC00324	0.031683	2.78307	0.815449	0.367409	0.865431
NORAD	0.0297516	6.73729	0.572329	0.450068	0.9545		AC105206.2	-0.0554344	-0.315639	1.09891	0.295548	0.765698		LINC01588	-0.0436466	1.43185	1.17079	0.280312	0.650359		LINC02352	-0.0412832	0.257105	0.607786	0.436382	0.957337		AL035530.2	-0.0471523	0.389222	0.813832	0.367884	0.865431
LINC00494	0.12847	-0.74728	0.904709	0.342468	0.9545		LINC00861	-0.0374489	4.40884	1.0003	0.318235	0.765698		AC007950.1	-0.0508169	1.6107	1.17353	0.279751	0.650359		AC090825.1	0.0747793	0.209871	0.596039	0.440844	0.957337		RBM26-AS1	-0.0762593	-0.520088	0.794408	0.373653	0.875415
AL109955.1	-0.0599923	-0.0717669	0.947764	0.331258	0.9545		CR786580.1	-0.094373	-0.126208	1.03808	0.309282	0.765698		AL118506.1	-0.0423776	0.839812	1.16748	0.280991	0.650359		KCNJ2-AS1	-0.0502195	-0.438261	0.624924	0.429995	0.957337		AC245452.1	0.0478635	-0.0122343	0.787437	0.375754	0.87676
MHENCR	0.0412813	1.10694	0.453494	0.501321	0.9545		LINC01506	-0.0894561	3.24581	1.08465	0.298696	0.765698		AC018647.2	-0.0507852	0.788625	1.17063	0.280345	0.650359		AC132872.1	-0.0413843	0.136712	0.631112	0.427723	0.957337		IQCH-AS1	0.0393291	0.0421969	0.769532	0.381229	0.878045
AF165147.1	-0.0642248	-0.527712	0.394219	0.53068	0.9545		LINC01504	0.0430992	1.27115	0.958229	0.328608	0.765698		AC090114.2	-0.0659018	0.156672	1.17176	0.280114	0.650359		AC093157.1	0.0441858	0.850087	0.670675	0.413619	0.957337		Z98886.1	-0.0789116	0.564382	0.753622	0.386189	0.878045
URB1-AS1	-0.0572126	-0.801765	0.450728	0.502628	0.9545		ARRDC1-AS1	-0.0341171	1.47201	1.09024	0.297456	0.765698		Z98886.1	0.0963361	0.563637	1.1449	0.285681	0.655924		ZNF529-AS1	-0.0426727	-0.611368	0.647591	0.421762	0.957337		LRRC8C-DT	-0.0366828	0.334098	0.736589	0.391602	0.878045
LINC00649	-0.0636578	3.27494	0.616893	0.43297	0.9545		AP000787.1	0.0797675	1.64884	1.02195	0.313063	0.765698		RAP2C-AS1	-0.0659269	-0.848939	1.14599	0.285453	0.655924		LINC00211	-0.0497671	1.86759	0.575931	0.448647	0.957337		AC022098.1	0.0388125	0.228515	0.770962	0.380787	0.878045
LINC01547	-0.0415031	1.08464	0.33749	0.56182	0.9545		AC010168.2	-0.0652829	-0.316326	0.935058	0.334514	0.765698		MHENCR	0.0499352	1.10694	1.12534	0.289826	0.657866		AC073254.1	0.0365195	0.00388434	0.682141	0.409661	0.957337		AC104794.3	0.0494154	0.87495	0.737308	0.391371	0.878045
MCM3AP-AS1	0.0617531	-0.20344	0.689819	0.407042	0.9545		AC004241.1	-0.0721277	-0.526004	1.02195	0.313063	0.765698		TAPT1-AS1	0.0647167	-0.348492	1.12469	0.289965	0.657866		AL049651.1	-0.0711275	0.661127	0.602002	0.43857	0.957337		PAXBP1-AS1	-0.0414375	0.419429	0.765104	0.3826	0.878045
LINC00528	-0.0285153	1.42681	0.377664	0.539432	0.9545		AC008074.2	-0.0660793	-0.481231	0.905513	0.342254	0.770406		AL390957.1	-0.102438	-0.273609	1.12932	0.288975	0.657866		AL035071.1	-0.0514164	0.385392	0.669	0.414202	0.957337		AC096921.2	-0.0468542	-0.288995	0.76031	0.384093	0.878045
DGCR11	-0.0593832	-0.787668	0.486809	0.486022	0.9545		CFLAR-AS1	-0.0989347	0.451458	0.907104	0.341831	0.770406		AL049840.2	0.0911488	1.01457	1.10582	0.294038	0.66448		PAXBP1-AS1	0.0352097	0.420074	0.659059	0.417687	0.957337		AL161785.1	-0.047353	1.66804	0.739297	0.390734	0.878045
AC245452.1	-0.050177	-0.0131448	0.501031	0.479726	0.9545		AL356599.1	0.0670333	-0.604343	0.911724	0.340607	0.770406		LINC00467	-0.0634651	-0.288404	1.09298	0.296852	0.665597		LINC01547	-0.0400806	1.08502	0.649102	0.421222	0.957337		AC107884.1	0.0814857	-0.272797	0.742311	0.389771	0.878045
AL031590.1	0.0760658	-0.433532	0.685458	0.408526	0.9545		LINC00665	0.0897236	0.180235	0.887444	0.347107	0.777524		AC087854.1	-0.0461886	0.167049	1.09448	0.296522	0.665597		AC024060.2	0.0418229	-0.392892	0.579013	0.447437	0.957337		AP000866.1	-0.0648343	-0.740695	0.768268	0.38162	0.878045
OGFRP1	-0.0579312	-0.478377	0.692633	0.406088	0.9545		AC114760.2	-0.0731426	1.39121	0.875457	0.350378	0.777524		AP001542.3	-0.0717074	0.47557	1.07641	0.300533	0.669433		AC083798.2	-0.0527987	-0.763102	0.606025	0.437046	0.957337		AC130456.3	0.100542	0.811799	0.689986	0.406985	0.880715
LINC00899	0.063781	0.35173	0.763542	0.383086	0.9545		C21orf62-AS1	-0.0538233	-0.320537	0.872762	0.35112	0.777524		AC005082.1	-0.157286	-0.747723	1.0748	0.300895	0.669433		AC010210.1	0.0551433	-0.653263	0.580098	0.447013	0.957337		AC132938.4	-0.0498863	-0.0791809	0.710202	0.400206	0.880715
C22orf34	0.0499295	0.98092	0.573346	0.449666	0.9545		ZBED5-AS1	0.0513003	1.09109	0.868889	0.352189	0.777524		PRKAG2-AS1	-0.0572794	-0.0507692	1.06735	0.302571	0.670564		AC022217.4	-0.0550195	-0.745588	0.587489	0.444136	0.957337		ANKRD44-AS1	0.0903544	-0.79832	0.67765	0.411205	0.880715
AC024060.2	0.0605957	-0.393242	0.614403	0.433899	0.9545		CD27-AS1	0.0440112	1.25097	0.880359	0.349035	0.777524		LINC02245	-0.0695555	-0.576126	1.06084	0.304047	0.671243		AC147651.4	0.0334178	0.704895	0.622799	0.430779	0.957337		LINC02158	0.0605877	0.969507	0.686483	0.408177	0.880715
LINC02084	-0.0759937	0.860041	0.414429	0.520338	0.9545		AC016727.1	0.0583529	-0.509898	0.859759	0.354727	0.779668		AL158206.1	-0.0683229	-0.184904	1.04406	0.307895	0.674549		AC007384.1	-0.0399934	0.094864	0.628935	0.42852	0.957337		STXBP5-AS1	0.0489019	0.133413	0.722703	0.396096	0.880715
ITGA9-AS1	0.0830408	-0.725012	0.507703	0.476819	0.9545		NOP14-AS1	0.0410231	1.64642	0.855652	0.355876	0.779668		AP002360.2	-0.0697907	-0.655543	1.0465	0.307331	0.674549		KDM7A-DT	-0.0516345	2.0152	0.634151	0.426614	0.957337		AC147651.1	0.0741889	1.40238	0.680075	0.41037	0.880715
CCR5AS	-0.0951542	0.136494	0.669407	0.41406	0.9545		MYO16-AS1	-0.148773	-0.615577	0.845207	0.358824	0.781561		AC009061.2	0.0356621	0.879809	1.20873	0.309639	0.675789		LINC00861	-0.025355	4.4081	0.586919	0.444357	0.957337		AC005082.1	0.11908	-0.745974	0.693604	0.405759	0.880715
LINC02019	-0.0787417	-0.83573	0.898777	0.344052	0.9545		LOXL1-AS1	-0.0554819	0.686932	0.834822	0.361788	0.781561		AC093642.1	0.09716	1.26133	1.00976	0.31596	0.681955		ZEB1-AS1	0.0361034	0.48261	0.593066	0.441984	0.957337		AC144652.1	0.0570585	0.075026	0.680768	0.410132	0.880715
AC012467.2	0.0472255	0.0834063	0.569364	0.451243	0.9545		AC127521.1	-0.0461254	1.31251	0.831563	0.362725	0.781561		AL161785.1	-0.0569662	1.66829	1.01423	0.314895	0.681955		FAM111A-DT	0.0296876	0.546067	0.616334	0.433178	0.957337		AZIN1-AS1	0.0439933	0.38176	0.712007	0.399609	0.880715
AC096970.1	-0.086554	-0.151591	0.399909	0.527731	0.9545		MAP3K14-AS1	-0.0482815	0.350237	0.805454	0.370357	0.781561		LINC02555	-0.121246	0.624151	1.00948	0.316028	0.681955		AL031602.2	-0.0306639	2.91674	0.583804	0.445567	0.957337		AL157895.2	0.102025	0.522155	0.682448	0.409556	0.880715
AC084198.4	-0.0672825	1.32978	0.794965	0.373486	0.9545		KANSL1-AS1	0.15557	0.712988	0.825541	0.364466	0.781561		ZNF236-DT	-0.0511042	0.619146	0.995037	0.319507	0.686751		AL513327.1	-0.0473349	1.18176	0.687488	0.407834	0.957337		AP000879.1	-0.042992	0.447087	0.708181	0.400876	0.880715
AC012020.1	0.0598014	0.189315	0.387657	0.534118	0.9545		AC010969.2	-0.0527164	0.103604	0.807197	0.36984	0.781561		GMDS-DT	-0.0432697	0.39203	0.990366	0.320644	0.686751		GIHCG	-0.0432274	0.23287	0.617782	0.432639	0.957337		POC1B-AS1	-0.0489979	-0.418985	0.829365	0.401532	0.880715
LINC01215	0.0515058	2.92694	0.799497	0.372129	0.9545		OTUD6B-AS1	0.0325802	3.28234	0.806336	0.370095	0.781561		AC240565.4	0.0988002	0.873998	0.934863	0.334564	0.708059		TMPO-AS1	0.0374553	-0.559219	0.644298	0.422943	0.957337		DNAJC3-DT	0.0377637	0.640929	0.571178	0.450524	0.881418
NCK1-DT	-0.0605886	-0.222343	0.86745	0.393062	0.9545		AC009682.1	0.0907047	-0.0847647	0.833976	0.362031	0.781561		AC024075.2	-0.0442421	0.847269	0.921664	0.337993	0.708059		AP001542.3	-0.0471465	0.476935	0.568479	0.451594	0.960056		AC066613.1	-0.0665755	-0.560006	0.551324	0.458495	0.881418
MBNL1-AS1	0.0377464	-0.40009	0.333277	0.564271	0.9545		GSEC	0.0643822	1.88508	0.809372	0.369197	0.781561		AC012020.1	0.0718654	0.188597	0.926562	0.336715	0.708059		AC008555.1	-0.0507605	-0.370464	0.562596	0.453942	0.960821		AC018904.1	-0.0466353	-0.251005	0.579909	0.447087	0.881418
AC092944.1	0.0450479	-0.716781	0.376126	0.540258	0.9545		AL513327.1	0.057158	1.18211	0.814418	0.367711	0.781561		AC005674.2	0.0558503	2.01961	0.924031	0.337375	0.708059		LYPLAL1-DT	-0.0567892	0.0107497	0.559211	0.455302	0.960821		PRSS30P	0.0872212	0.37861	0.565337	0.452846	0.881418
STX18-AS1	0.0542692	0.0970337	0.975205	0.324368	0.9545		AL365272.1	-0.0522212	0.908706	0.787371	0.375774	0.790089		Z94721.1	0.0999909	0.63122	0.923051	0.337631	0.708059		LINC01232	0.0307313	1.16938	0.472875	0.492324	0.961061		AC022167.3	-0.0822132	0.316987	0.565955	0.452599	0.881418
TAPT1-AS1	0.0641499	-0.348825	0.668287	0.414451	0.9545		AL365434.2	0.103704	-0.578064	0.779686	0.37811	0.7921		LINC01006	-0.0861714	-0.767634	0.930449	0.335706	0.708059		AC066613.1	-0.0597576	-0.560694	0.520996	0.471112	0.961061		RTCA-AS1	0.0483169	0.523145	0.556351	0.456456	0.881418
LINC02432	0.119281	1.95976	0.494698	0.482513	0.9545		TPT1-AS1	-0.0423101	0.673688	0.76634	0.382217	0.797791		AC012645.3	0.0578003	-0.428329	0.910552	0.340917	0.710769		ERVK13-1	0.0355316	1.35777	0.4786	0.489718	0.961061		AC015819.1	0.0387653	0.617956	0.55268	0.457943	0.881418
AC139720.1	0.0675792	0.171315	0.464585	0.496138	0.9545		NPTN-IT1	0.0820992	-0.759423	0.739534	0.390658	0.809343		AC022706.1	-0.058102	0.970874	0.906557	0.341976	0.710769		AC090844.2	-0.0744924	-0.319966	0.461245	0.497689	0.961061		AC068473.5	0.0593536	-0.755191	0.617463	0.432757	0.881418
LINC02273	0.134269	2.10021	0.681667	0.409824	0.9545		AC245407.2	0.0960931	0.183365	0.735407	0.391982	0.809343		LINC002481	-0.0718048	1.0139	0.895476	0.344938	0.710769		ASB16-AS1	-0.0231106	1.27119	0.445608	0.505062	0.961061		ZNF561-AS1	0.0473902	-0.680777	0.62913	0.428449	0.881418
AC104083.1	0.0837656	0.123529	0.644016	0.423045	0.9545		LINC00899	0.0503604	0.353627	0.741939	0.38989	0.809343		ATXN1-AS1	-0.0634059	-0.495756	0.896282	0.344722	0.710769		AL109741.1	-0.0358089	0.213873	0.532169	0.466399	0.961061		TMEM147-AS1	-0.0477473	-0.136408	0.600421	0.439171	0.881418
AL590723.1	0.0332657	1.51451	0.398075	0.528678	0.9545		RAD51-AS1	-0.04713	0.91503	0.716336	0.398181	0.813367		MDS2	0.0853369	-0.449677	0.893469	0.345478	0.710769		AC114752.2	-0.05472	2.78893	0.542204	0.462232	0.961061		AL445426.1	0.0785188	0.158636	0.64828	0.421516	0.881418
AC093297.2	0.0378382	0.858842	0.513059	0.474506	0.9545		AC009090.6	-0.0626377	1.44243	0.716677	0.39807	0.813367		LINC00926	0.103258	3.42153	0.885588	0.347611	0.712602		AC019069.1	0.0400587	-0.710117	0.447183	0.504311	0.961061		LBX2-AS1	0.0528623	-0.560006	0.662661	0.416419	0.881418
LINC01948	-0.0737439	0.465238	0.749022	0.38764	0.9545		SENCR	0.0548699	0.24513	0.722383	0.3962	0.813367		ZNNT1	0.0523501	0.0543348	0.877268	0.349881	0.714704		AC079922.2	-0.036692	-0.130777	0.468085	0.494522	0.961061		AC009950.1	-0.059738	1.72164	0.590061	0.443142	0.881418
AC009126.1	0.0460318	-0.806379	0.379872	0.538249	0.9545		LINC02328	-0.0418738	0.794624	0.707749	0.40102	0.81626		AC009133.3	-0.0443159	0.398236	0.866394	0.35288	0.714819		NIFK-AS1	0.0321539	0.956157	0.866804	0.473137	0.961061		AL031846.2	-0.0549428	-0.0728721	0.573614	0.44956	0.881418
LINC01184	0.0362937	2.08698	0.57479	0.449097	0.9545		AC109460.2	-0.072652	-0.796291	0.703137	0.402556	0.816492		TSPOAP1-AS1	-0.039918	1.47278	0.87165	0.351426	0.714819		URB1-AS1	-0.0406231	-0.800631	0.48644	0.486187	0.961061		AC020703.1	-0.0542698	-0.410728	0.616072	0.433276	0.881418
AL365272.1	-0.043589	0.909159	0.351574	0.553775	0.9545		AC104530.1	0.0283505	3.86213	0.656969	0.418426	0.825348		AL109741.1	0.0501068	0.21345	0.851875	0.356938	0.714819		AL844908.1	0.0428913	-0.524994	0.477231	0.490339	0.961061		AC022217.4	0.0614595	-0.745546	0.641635	0.423902	0.881418
U91328.1	0.0447526	-0.0783845	0.49279	0.485298	0.9545		BOLA3-AS1	-0.0514658	-0.599811	0.66657	0.41505	0.825348		AC016747.1	-0.0510169	0.628922	0.859443	0.354815	0.714819		AL031590.1	-0.0442974	-0.432449	0.448337	0.503762	0.961061		GMDS-DT	-0.0324626	0.392733	0.578879	0.44749	0.881418
ZSCAN16-AS1	-0.0635696	0.983003	0.756305	0.385346	0.9545		LINC02611	-0.0408171	0.259314	0.658976	0.417717	0.825348		EIF2AK3-DT	-0.0593809	-0.803125	0.850204	0.35741	0.714819		OGFRP1	0.0433701	-0.479109	0.773652	0.487332	0.961061		ATXN1-AS1	-0.049917	-0.49664	0.562832	0.453848	0.881418
HCG27	0.0433557	3.88082	0.351127	0.554027	0.9545		AC018809.2	0.0409616	-0.263822	0.664315	0.415839	0.825348		HCG27	0.0520856	3.87947	0.852795	0.356679	0.714819		LINC00899	0.037031	0.352731	0.504764	0.478096	0.961061		AL021368.2	-0.0633369	-0.820979	0.653259	0.419741	0.881418
AL645933.4	-0.0673795	0.8702	0.54272	0.462019	0.9545		SLC9A3-AS1	-0.105515	-0.541279	0.667095	0.414867	0.825348		TP53TG1	0.0541867	0.0336166	0.839867	0.360344	0.7157		AC012020.1	-0.0512446	0.187664	0.539633	0.463294	0.961061		SCAT8	0.0399183	1.41231	0.551136	0.458571	0.881418
TRAM2-AS1	0.0462692	-0.204654	0.427453	0.51386	0.9545		AL590764.1	-0.0433971	0.441803	0.677121	0.411387	0.825348		AC008124.1	-0.025292	2.69186	0.842056	0.35972	0.7157		TMEM44-AS1	-0.0373492	-0.358715	0.451449	0.502286	0.961061		AC093627.4	-0.0482295	0.822069	0.554526	0.457194	0.881418
SCAT8	0.0599687	1.41003	0.742026	0.389862	0.9545		AC092747.4	0.0355544	1.10332	0.658724	0.417806	0.825348		AL031985.3	-0.0515868	-0.571556	0.829233	0.363397	0.716804		TRAF3IP2-AS1	0.0268348	-0.432938	0.465706	0.49562	0.961061		AC018647.2	-0.035646	0.790503	0.613782	0.434131	0.881418
AL513550.1	0.0870709	0.112818	0.561953	0.4542	0.9545		LINC01137	0.0488474	0.57254	0.65712	0.418372	0.825348		HHLA3	0.0622952	-0.786675	0.830334	0.363079	0.716804		Z94721.1	-0.0701764	0.631475	0.52539	0.469249	0.961061		CA3-AS1	-0.100656	-0.400154	0.66737	0.414771	0.881418
Z97989.1	-0.065388	-0.660442	0.408585	0.523291	0.9545		AL121603.2	0.0467387	0.484431	0.629132	0.428448	0.828044		AL121603.2	-0.0530262	0.485008	0.80276	0.371157	0.722256		AC024028.1	0.169306	0.195035	0.48922	0.484945	0.961061		DOCK8-AS1	-0.0506373	-0.736191	0.584975	0.445111	0.881418
AL121933.2	0.0529867	2.08343	0.568664	0.451521	0.9545		UBL7-AS1	0.0371755	0.0076906	0.635117	0.426263	0.828044		AC099850.4	-0.0600039	-0.474765	0.802633	0.371194	0.722256		NFE4	-0.0534846	2.21878	0.528989	0.467733	0.961061		NUTM2B-AS1	-0.0367727	2.19926	0.54912	0.459393	0.881418
AC073957.3	-0.0604575	-0.413919	0.487676	0.485634	0.9545		ZNF337-AS1	-0.0583412	0.797104	0.644412	0.422902	0.828044		RALY-AS1	-0.0598781	-0.649061	0.811362	0.36861	0.722256		AC000123.1	-0.0360252	1.65668	0.506295	0.47743	0.961061		PDCD4-AS1	0.0391024	2.12371	0.659179	0.417645	0.881418
PSMG3-AS1	-0.0450202	1.18507	0.497815	0.481138	0.9545		AC107027.3	-0.047147	-0.482855	0.643751	0.42314	0.828044		ATP6V0E2-AS1	0.0650344	-0.509709	0.803268	0.371006	0.722256		AC016065.1	0.0444276	-0.680382	0.492178	0.483629	0.961061		AP002360.2	0.052257	-0.655941	0.638658	0.424978	0.881418
LINC00265	0.0677397	0.430537	0.985455	0.321844	0.9545		WAKMAR2	0.0369106	0.657188	0.635814	0.42601	0.828044		AC004263.2	0.0645782	2.24789	0.792018	0.374371	0.725977		MCPH1-AS1	0.0396825	0.401289	0.449768	0.503082	0.961061		MRPL20-AS1	-0.0259569	2.78164	0.637477	0.425406	0.881418
AC004847.1	-0.0470405	2.15985	0.388142	0.533862	0.9545		AC023510.2	0.0623447	-0.490721	0.632666	0.427156	0.828044		LINC02458	-0.0751774	0.408737	0.775058	0.379527	0.733497		ZNNT1	0.035107	0.0550273	0.478863	0.489599	0.961061		AC016957.2	0.0390719	0.0123756	0.545997	0.460672	0.881418
TP53TG1	-0.0450471	0.0344379	0.333135	0.564353	0.9545		AL359220.1	-0.0362151	0.651527	0.616199	0.433228	0.831615		AC048341.1	0.0541843	-0.561279	0.766306	0.382227	0.736236		AL158212.3	-0.0210295	1.30405	0.443197	0.506215	0.961061		AC004241.1	0.0507576	-0.52647	0.55252	0.458008	0.881418
AC002456.1	0.0742944	-0.610715	0.639135	0.424805	0.9545		DICER1-AS1	-0.0453191	-0.564991	0.578144	0.447778	0.831615		LINC01291	-0.311121	0.531119	0.75951	0.384343	0.736593		MDS2	-0.0570175	-0.449963	0.495412	0.482197	0.961061		AC009779.3	-0.0383232	0.548108	0.609615	0.435693	0.881418
KMT2E-AS1	-0.0600883	0.199532	0.886211	0.347441	0.9545		AL049840.2	-0.070369	1.01619	0.606172	0.436991	0.831615		NUP50-DT	-0.0442614	2.34908	0.749322	0.387545	0.736593		LINC02723	0.0536897	0.537949	0.542235	0.462219	0.961061		AL050341.2	0.0404868	0.728338	0.642482	0.423597	0.881418
AC090114.2	0.0576307	0.155538	0.541198	0.462647	0.9545		TNFRSF14-AS1	0.0380256	1.00891	0.558754	0.455486	0.831615		AC084871.4	0.0756607	1.11857	0.75118	0.386959	0.736593		LINC02555	0.0731294	0.622945	0.45659	0.499865	0.961061		ILF3-DT	-0.0314899	2.21575	0.541685	0.462445	0.881873
AC093673.1	-0.0441876	1.48304	0.430277	0.512474	0.9545		AC012645.1	0.0537872	2.53516	0.570081	0.450958	0.831615		AL161725.1	0.0734228	-0.0962637	0.751134	0.386973	0.736593		NRAV	0.0401346	-0.537449	0.53067	0.467027	0.961061		APTR	0.0259083	1.14518	0.531626	0.466627	0.885813
ATP6V0E2-AS1	0.0583498	-0.508072	0.396771	0.529354	0.9545		AC138207.5	-0.0316387	1.12618	0.542798	0.461986	0.831615		C22orf34	-0.0446892	0.981628	0.743246	0.389474	0.737815		AL050341.2	-0.0312017	0.728024	0.440898	0.507319	0.961061		KCNQ1OT1	-0.0508128	0.201367	0.529309	0.467598	0.885813
WDR86-AS1	0.107102	1.26509	0.874386	0.350673	0.9545		AC005332.2	0.062743	-0.567888	0.548685	0.459571	0.831615		AC010969.2	0.0489862	0.103846	0.719503	0.397142	0.747408		AC016876.2	0.0378654	-0.302847	0.423131	0.515994	0.962028		NPTN-IT1	-0.0684606	-0.75924	0.523373	0.470103	0.886795
AC144652.1	-0.0632998	0.0726229	0.495485	0.482165	0.9545		DLGAP1-AS1	-0.0376995	1.38199	0.537085	0.46435	0.831615		AC009506.2	0.0548108	2.47512	0.719545	0.397129	0.747408		ZNF561-AS1	0.0365906	-0.68094	0.435683	0.509839	0.962028		TRG-AS1	0.0382497	3.19328	0.520772	0.471207	0.886795
LINC01006	0.100559	-0.766013	0.805313	0.370399	0.9545		AC103563.7	0.0652688	0.0386377	0.548238	0.459754	0.831615		IQCH-AS1	-0.0387292	0.0440808	0.698277	0.404185	0.750155		AC005253.1	-0.0412974	-0.695555	0.428407	0.513391	0.962028		LINC02604	0.0478914	-0.178215	0.511001	0.475393	0.891749
AC016065.1	-0.0663224	-0.681227	0.515471	0.47347	0.9545		AC097448.1	-0.0356376	1.30428	0.564266	0.453274	0.831615		AL445426.1	-0.0829395	0.159769	0.700682	0.403378	0.750155		AL356599.1	-0.0410267	-0.603329	0.431931	0.511665	0.962028		LINC00494	-0.0751624	-0.748381	0.49911	0.480569	0.898523
TNFRSF10A-AS1	0.0470591	1.93725	0.630251	0.428038	0.9545		AC009506.2	0.0478862	2.47553	0.518801	0.472046	0.831615		MCM3AP-AS1	0.0482876	-0.203617	0.691585	0.406443	0.750155		LINC01003	0.0280464	1.23419	0.422694	0.51621	0.962028		AC023157.3	-0.0288401	1.02949	0.495226	0.482279	0.898793
OTUD6B-AS1	0.0377786	3.28209	0.670784	0.413581	0.9545		RALY-AS1	0.049249	-0.649628	0.525879	0.469043	0.831615		AC113386.1	-0.114631	-0.587492	0.693504	0.405793	0.750155		CFLAR-AS1	0.0588241	0.450787	0.415156	0.519972	0.964028		AC010642.2	-0.0366561	0.237375	0.489732	0.484717	0.900412
AC090198.1	0.0357707	0.236677	0.363639	0.547055	0.9545		OSER1-DT	0.0372773	2.68461	0.528245	0.468046	0.831615		LINC01128	-0.0336191	1.52021	0.696394	0.404818	0.750155		LINC002481	0.0436908	1.01399	0.413823	0.520642	0.964028		AC005224.3	0.0578045	-0.721258	0.464872	0.496005	0.90671
LINC00861	0.040783	4.40839	0.76022	0.384121	0.9545		PIK3CD-AS1	-0.0473479	-0.384418	0.589865	0.443217	0.831615		AC022075.1	-0.0609188	1.09445	0.70994	0.400293	0.750155		AL031846.2	-0.0426068	-0.0737293	0.409136	0.523011	0.964893		WARS2-AS1	-0.0344551	0.801549	0.466037	0.495467	0.90671
AC083843.3	0.096625	-0.139395	0.773128	0.38012	0.9545		ITGA9-AS1	0.0686856	-0.723948	0.548236	0.459755	0.831615		BX890604.2	0.0618121	-0.0533607	0.677794	0.411155	0.75642		AL590723.1	-0.023719	1.51448	0.406266	0.524471	0.964893		AL109955.1	0.0318173	-0.073298	0.4747	0.491491	0.90671
DOCK8-AS1	-0.0662846	-0.737039	0.555748	0.4567	0.9545		AC012467.2	0.0366943	0.0837706	0.518555	0.472151	0.831615		LINC00205	-0.0374108	1.88172	0.670842	0.413561	0.758415		AC009119.1	-0.0381322	-0.809835	0.398867	0.528269	0.965352		AC107068.1	-0.038474	0.109933	0.465584	0.495676	0.90671
AL161725.1	-0.0908422	-0.0958609	0.671619	0.413291	0.9545		LEF1-AS1	-0.0765812	-0.605101	0.570353	0.450851	0.831615		AC007728.2	-0.0296378	1.30062	0.656211	0.418694	0.760539		KMT2E-AS1	0.0278517	0.198619	0.3898	0.532991	0.965352		SAP30L-AS1	0.0384953	-0.199651	0.476403	0.490715	0.90671
AL158206.1	-0.0578699	-0.183984	0.463868	0.496471	0.9545		NIPBL-DT	0.0327533	1.8482	0.568208	0.451702	0.831615		AC022217.4	0.0624038	-0.744492	0.6636	0.41609	0.760539		LINC00963	0.0266339	3.76234	0.392464	0.531595	0.965352		TNFRSF14-AS1	-0.033359	1.00897	0.455336	0.500454	0.90921
AL451123.1	0.0799805	0.866313	0.49631	0.481801	0.9545		AL137003.1	-0.0463061	-0.0234336	0.595681	0.440981	0.831615		LYPLAL1-DT	-0.067122	0.00907342	0.657551	0.41822	0.760539		AL731557.1	-0.0537895	1.77679	0.391651	0.532021	0.965352		AC005392.2	0.157971	0.632842	0.42877	0.513213	0.90921
LINC00476	-0.0715821	0.284933	0.813359	0.368023	0.9545		MAGI2-AS3	-0.128841	-0.20102	0.544745	0.461186	0.831615		AC009041.1	-0.0521745	1.14633	0.585911	0.444748	0.768714		AP000759.1	0.0287706	2.31445	0.389535	0.53313	0.965352		EIF2AK3-DT	-0.0411176	-0.803432	0.430125	0.512549	0.90921
AL359644.1	0.124159	-0.547668	1.01018	0.31586	0.9545		LINC01006	0.0645408	-0.768381	0.518181	0.472311	0.831615		SNHG19	0.0511493	-0.566739	0.588696	0.443669	0.768714		LEF1-AS1	-0.0547247	-0.606293	0.384444	0.535816	0.967165		LINC00649	-0.0407467	3.2741	0.431413	0.511918	0.90921
AL162586.1	-0.0883355	-0.522353	0.788798	0.375343	0.9545		AL162586.2	-0.0656683	0.441824	0.534352	0.465487	0.831615		AC109460.2	0.063447	-0.796088	0.57595	0.44864	0.768714		N4BP2L2-IT2	0.0355052	0.776974	0.36965	0.543763	0.969255		EPB41L4A-AS1	0.0317505	2.35148	0.434504	0.510411	0.90921
AL441992.2	-0.0768782	-0.165647	0.851289	0.357104	0.9545		LINC00278	0.210239	-1.06267	0.536648	0.464532	0.831615		SNAI3-AS1	-0.0291145	1.44938	0.599009	0.439709	0.768714		LINC02284	-0.0528251	-0.0546203	0.362015	0.54795	0.969255		PRR7-AS1	0.0437957	-0.194447	0.432376	0.511448	0.90921
C9orf139	-0.0269081	2.42856	0.343281	0.558486	0.9545		NUTM2B-AS1	0.0395881	2.19988	0.604238	0.437722	0.831615		AC132938.4	-0.0477906	-0.0798157	0.608903	0.435961	0.768714		AC021683.5	0.0744464	0.735138	0.376218	0.540208	0.969255		AC139795.2	-0.0255686	1.88381	0.454884	0.500666	0.90921
ARRDC1-AS1	-0.032478	1.47193	0.61958	0.431971	0.9545		BACE1-AS	-0.0478186	-0.734597	0.590962	0.442794	0.831615		STARD7-AS1	-0.0325128	0.638114	0.617173	0.432866	0.768714		AC015819.1	-0.029075	0.617861	0.36049	0.548794	0.969255		AC105206.2	-0.0341168	-0.315518	0.450965	0.502515	0.90921
AL109627.1	-0.061675	0.32324	0.73646	0.391643	0.9545		AP000866.1	-0.0564872	-0.740321	0.523073	0.47023	0.831615		AF165147.1	0.0624462	-0.527104	0.633547	0.426834	0.768714		AL645933.3	-0.0683719	0.207781	0.365499	0.546033	0.969255		AC090152.1	0.0513981	-0.0307173	0.442365	0.506614	0.90921
ZNF674-AS1	0.0527711	-0.697903	0.618343	0.43243	0.9545		AC005842.1	0.0765071	0.34022	0.607763	0.43639	0.831615		AC024060.2	0.0497978	-0.393385	0.684689	0.447282	0.768714		CELF2-AS1	-0.0593643	1.42518	0.362496	0.547685	0.969255		AP003774.2	-0.0527139	0.316058	0.448175	0.503839	0.90921
LINC00278	0.208174	-1.06338	0.33357	0.5641	0.9545		AL031602.2	0.0345525	2.91731	0.590098	0.443127	0.831615		NCK1-DT	-0.0383767	-0.222139	0.577313	0.448104	0.768714		ENTPD1-AS1	-0.0332271	-0.542426	0.36057	0.54875	0.969255		AC012645.3	-0.0390392	-0.427399	0.415838	0.51963	0.9175
VIM-AS1	0.0369617	3.79137	0.402293	0.526504	0.9545		CNOT2-DT	0.0517365	-0.654791	0.757707	0.465803	0.831615		CTBP1-DT	-0.0302909	2.29516	0.625476	0.429791	0.768714		CNOT2-DT	0.0310307	-0.655344	0.357302	0.550565	0.9694		SNAI3-AS1	-0.0238552	1.44919	0.412937	0.521089	0.9175
AL157895.2	0.0908279	0.519739	0.332611	0.56466	0.9545		NDUFV2-AS1	-0.0382136	-0.343713	0.507989	0.476695	0.832885		HCG11	-0.0382676	2.57426	0.627573	0.42902	0.768714		AC093627.4	0.0348052	0.822476	0.351298	0.553931	0.972343		LINC01963	0.0296558	1.69972	0.406495	0.524355	0.920427
IATPR	0.0708203	1.03914	0.603809	0.437885	0.9545		LINC01094	0.0474998	0.998184	0.506398	0.477385	0.832885		LINC00243	0.0503992	0.651039	0.583573	0.445657	0.768714		LINC00954	-0.0381625	0.388549	0.345693	0.557108	0.974939		AC245407.2	-0.0687935	0.183618	0.379031	0.538699	0.933842
NUTM2B-AS1	0.0551727	2.19885	0.767081	0.381987	0.9545		AL158212.3	0.0253302	1.30391	0.512009	0.474958	0.832885		LINC02604	0.0520104	-0.178119	0.591996	0.442396	0.768714		AL162377.1	-0.0284209	-0.348621	0.33356	0.564106	0.984184		AC009495.3	-0.040038	0.304948	0.373344	0.541759	0.933842
MDS2	0.0697823	-0.450376	0.366795	0.545322	0.9545		AC005674.2	-0.0433029	2.02036	0.500332	0.480033	0.834966		AL592301.1	0.0861322	-0.101432	0.601922	0.438601	0.768714		AC016727.1	-0.0323981	-0.509696	0.330374	0.565971	0.984447		AC012020.1	0.045559	0.187864	0.374715	0.541018	0.933842
AC107884.1	-0.107895	-0.270434	0.720169	0.396924	0.9545		AC093627.4	0.046296	0.82181	0.486343	0.48623	0.843191		AL731567.1	0.0505601	0.587896	0.624364	0.430201	0.768714		AL031985.3	-0.0282013	-0.572182	0.306379	0.58042	0.989987		LINC00243	-0.04101	0.650489	0.379489	0.538454	0.933842
LINC02723	-0.0685017	0.539009	0.415155	0.519972	0.9545		LINC02289	-0.0671686	1.68967	0.478944	0.489562	0.843504		WDR11-AS1	0.0726968	2.25673	0.594359	0.441488	0.768714		DICER1-AS1	-0.0299828	-0.566376	0.314748	0.584271	0.989987		AC124014.1	-0.0613319	-0.118636	0.374926	0.540904	0.933842
GSEC	-0.0542662	1.88488	0.339142	0.560865	0.9545		AC009061.2	-0.0240307	0.87921	0.513163	0.491029	0.843504		AC023510.2	-0.0603611	-0.48898	0.61698	0.432937	0.768714		VPS9D1-AS1	0.0419832	-0.488332	0.302281	0.582961	0.989987		FAM111A-DT	-0.0250316	0.545942	0.379755	0.538312	0.933842
AC005842.1	0.0965051	0.341241	0.600744	0.439048	0.9545		AC104794.3	0.0420902	0.875508	0.473733	0.491932	0.843504		LRRK2-DT	-0.0378222	1.52011	0.604748	0.437529	0.768714		LINC00909	0.0170737	2.2083	0.308293	0.579241	0.989987		VPS9D1-AS1	-0.0495104	-0.488076	0.363132	0.547334	0.940629
AC022075.1	0.0579105	1.09616	0.379399	0.538502	0.9545		AC026748.3	0.0475853	-0.13669	0.472952	0.492289	0.843504		MAPKAPK5-AS1	-0.0280891	2.71934	0.611383	0.435029	0.768714		AC008969.1	-0.0328661	-0.0982797	0.294059	0.588128	0.989987		AL121839.2	-0.0338904	0.504538	0.34698	0.556375	0.94344
AL031602.2	0.0402428	2.91757	0.491023	0.484142	0.9545		AC093297.2	-0.029199	0.859169	0.464521	0.496168	0.843785		WARS2-AS1	0.0383729	0.801063	0.569297	0.451269	0.770919		SATB1-AS1	0.0270422	1.83813	0.294952	0.587563	0.989987		AC024267.4	-0.0552285	0.684042	0.353608	0.552631	0.94344
AC008124.1	0.0239021	2.69159	0.462793	0.49697	0.9545		ARHGEF35-AS1	-0.0644811	-0.366536	0.469083	0.494063	0.843785		AC009961.4	-0.0435363	0.357567	0.56291	0.453816	0.772969		AC097382.3	0.026302	0.708737	0.295551	0.587184	0.989987		AC093642.1	-0.0559949	1.26039	0.344244	0.557935	0.94344
AL513327.1	0.0741225	1.18307	0.849266	0.357675	0.9545		AC087854.1	-0.0308457	0.166909	0.459864	0.498333	0.843785		LINC00639	0.0873526	-0.590153	0.557844	0.455853	0.77414		AC009126.1	-0.0303819	-0.80593	0.314468	0.575468	0.989987		LINC01624	-0.0428788	-0.747287	0.347648	0.555996	0.94344
POC1B-AS1	0.050486	-0.418509	0.525463	0.507898	0.9545		BX890604.2	0.0521015	-0.0523865	0.462341	0.497179	0.843785		SAP30L-AS1	0.0418194	-0.201522	0.553969	0.45742	0.774511		AF117829.1	0.0322701	-0.520735	0.295816	0.587016	0.989987		AC093627.5	-0.0290053	0.144153	0.342676	0.558832	0.94344
AC007298.2	0.053485	-0.165724	0.332126	0.564943	0.9545		AP000766.1	-0.0396156	-0.317326	0.455007	0.500886	0.845614		AL133444.1	-0.0814444	1.58482	0.532017	0.466463	0.778906		AL158206.1	0.0322941	-0.184746	0.302536	0.582802	0.989987		NFE4	-0.0473361	2.2184	0.357154	0.550648	0.94344
AC004263.2	-0.0672315	2.24925	0.488849	0.48511	0.9545		LINC00173	0.0405667	0.822115	0.450159	0.502897	0.846518		ERVK13-1	0.0412391	1.35832	0.540495	0.462937	0.778906		SGMS1-AS1	-0.0201832	0.995228	0.295221	0.587392	0.989987		LINC01232	0.0282452	1.16933	0.335578	0.56293	0.947348
TPT1-AS1	0.0307862	0.673265	0.258786	0.611417	0.968493		AC107884.1	0.0662693	-0.270715	0.44552	0.505104	0.847748		AC011462.5	-0.0557137	-0.170644	0.53121	0.466801	0.778906		AL049840.2	-0.0429823	1.01455	0.288686	0.591556	0.992845		AL049840.2	0.0496408	1.01581	0.332973	0.564448	0.947348
AL162377.1	0.0331152	-0.348527	0.228944	0.632738	0.968493		AC119428.2	0.0421616	-0.397962	0.431626	0.511814	0.849092		OSER1-DT	-0.0364466	2.68494	0.532423	0.466293	0.778906		LINC00565	0.0264711	0.0576541	0.111793	0.7384	0.99785		AC005261.2	-0.0286122	1.93048	0.326899	0.56802	0.950564
LINC01588	0.0274936	1.43207	0.287526	0.592301	0.968493		AC137932.1	-0.0578309	0.247342	0.421612	0.516747	0.849092		AC092944.1	-0.0415228	-0.71749	0.538511	0.463758	0.778906		LINC00641	-0.0131941	1.01611	0.0981283	0.754356	0.99785		AC010210.1	-0.0444176	-0.654214	0.319577	0.572384	0.955082
AL355073.1	0.0577464	1.19146	0.231618	0.63076	0.968493		TMEM99	-0.0388323	-0.0445496	0.414042	0.520532	0.849092		LINC00641	0.0326482	1.01672	0.50153	0.479508	0.779864		AL121603.2	0.0228516	0.485464	0.187633	0.665278	0.99785		KANSL1-AS1	0.0930795	0.715059	0.309987	0.578201	0.956448
AC007262.2	0.0649001	-0.644405	0.307701	0.579605	0.968493		AC093157.1	-0.0393689	0.848894	0.413713	0.520698	0.849092		AL355073.1	-0.0660123	1.19111	0.498216	0.480962	0.779864		LINC02289	-0.0295962	1.69032	0.119044	0.730372	0.99785		ZNF236-DT	-0.0281681	0.618899	0.311229	0.577441	0.956448
AC025917.1	0.0576622	-0.350952	0.293929	0.588211	0.968493		AC092535.5	0.0762903	1.59095	0.435556	0.509901	0.849092		AC021683.5	-0.0989142	0.734863	0.521511	0.470893	0.779864		LINC00853	-0.0353353	-0.199369	0.139366	0.709238	0.99785		HEIH	0.0256358	1.32331	0.314533	0.575429	0.956448
AC018904.1	0.0432606	-0.252395	0.303476	0.582218	0.968493		AL161725.1	-0.0573899	-0.0959846	0.427217	0.513976	0.849092		AC009950.1	0.0553285	1.72107	0.503359	0.478708	0.779864		FOXD2-AS1	0.0167663	-0.0841429	0.100753	0.751201	0.99785		AC079922.2	-0.032164	-0.130828	0.303943	0.581928	0.957096
AC007728.2	-0.0234643	1.30061	0.246318	0.620129	0.968493		LINC01128	0.0265935	1.52033	0.432108	0.511579	0.849092		AC104809.2	0.0876939	0.860195	0.51741	0.47264	0.779864		NPTN-IT1	-0.0431695	-0.759208	0.247733	0.619126	0.99785		LINC02273	0.0682401	2.09598	0.30409	0.581837	0.957096
AC009090.6	0.0409229	1.44118	0.197382	0.657238	0.968493		PPP3CB-AS1	0.0216869	1.55422	0.414403	0.52035	0.849092		LINC00957	0.0346612	0.980693	0.511185	0.475313	0.779864		SNHG19	0.0214549	-0.567223	0.128977	0.719807	0.99785		COX10-AS1	-0.0219898	1.32295	0.299956	0.584413	0.958084
AC009113.1	0.0338356	-0.504175	0.199122	0.655828	0.968493		KCNQ1OT1	0.0467838	0.201848	0.423652	0.515736	0.849092		TNFRSF10A-AS1	0.0335745	1.93708	0.509683	0.475962	0.779864		AC108134.1	0.0353314	-0.637536	0.248734	0.618419	0.99785		AC015726.1	0.0312619	-0.632721	0.257212	0.612502	0.958084
AC137932.1	-0.0627099	0.245661	0.301845	0.583233	0.968493		AP000759.1	-0.034236	2.31433	0.430837	0.5122	0.849092		DOCK8-AS1	-0.0475657	-0.736519	0.508845	0.476324	0.779864		AC109460.2	-0.0370732	-0.798335	0.23096	0.631246	0.99785		CCDC18-AS1	-0.0222514	2.7215	0.250387	0.617256	0.958084
Z98886.1	0.0564899	0.565161	0.224465	0.636084	0.968493		Z97989.1	0.050564	-0.659062	0.407752	0.523714	0.851592		Z83843.1	-0.0507937	0.649366	0.513958	0.474119	0.779864		AC009090.6	-0.0198212	1.44103	0.0904196	0.763902	0.99785		AC022150.2	-0.0221494	0.547068	0.257903	0.612025	0.958084
BAIAP2-DT	0.0346069	3.18599	0.277853	0.598593	0.968493		AC007686.3	-0.0302039	0.0815663	0.375074	0.540824	0.862423		NUTM2B-AS1	-0.0356077	2.19939	0.500934	0.479769	0.779864		AC092145.1	-0.0243515	1.31669	0.195107	0.659093	0.99785		RNASEH1-AS1	-0.0315862	-0.111363	0.266099	0.60643	0.958084
AC110285.2	-0.0615375	-0.204374	0.238877	0.62546	0.968493		AC009133.3	-0.0364042	0.398147	0.552475	0.536454	0.862423		AC103563.7	0.0591843	0.0372807	0.480736	0.488752	0.789164		AC137932.1	-0.030626	0.246302	0.148998	0.699833	0.99785		AC096667.1	-0.0208148	2.33719	0.263921	0.607906	0.958084
AC144831.1	0.044373	-0.63294	0.228079	0.633381	0.968493		AC012645.3	0.0388617	-0.426971	0.381348	0.537461	0.862423		AZIN1-AS1	0.0365556	0.382339	0.47617	0.490821	0.789164		AC006449.7	0.0153344	0.276613	0.106723	0.744187	0.99785		MHENCR	-0.0230929	1.10687	0.240898	0.624002	0.958084
LINC01841	-0.0547739	-0.647135	0.214046	0.644028	0.968493		AC005253.1	-0.0451009	-0.695981	0.390009	0.532881	0.862423		AL031602.2	-0.0303263	2.91758	0.476573	0.490638	0.789164		AC080112.5	-0.029105	1.48859	0.234225	0.628845	0.99785		TAPT1-AS1	0.0304426	-0.349138	0.258925	0.611322	0.958084
LINC00662	0.0272355	1.09339	0.209543	0.647535	0.968493		PAX8-AS1	-0.115415	2.76386	0.370818	0.543128	0.862423		AL121839.2	0.040119	0.504441	0.46634	0.495327	0.790187		MAP3K14-AS1	0.0217839	0.349713	0.215156	0.643171	0.99785		AC104083.1	0.0414423	0.125303	0.2508	0.616966	0.958084
AC019069.1	-0.0402314	-0.711102	0.210149	0.647061	0.968493		AF165147.1	0.0500613	-0.526439	0.374789	0.540978	0.862423		AL590560.3	0.0781448	-0.818731	0.465775	0.495588	0.790187		TSPOAP1-AS1	0.0199215	1.47226	0.267613	0.605409	0.99785		AC025171.2	-0.030491	0.956951	0.276875	0.599237	0.958084
LINC01291	0.223947	0.533733	0.266489	0.606167	0.968493		ZBTB11-AS1	0.0371016	-0.6496	0.365992	0.545762	0.862423		NINJ2-AS1	-0.0375768	2.44238	0.469816	0.493725	0.790187		AC099850.4	0.0316082	-0.474803	0.270748	0.603305	0.99785		AC009126.1	-0.0290917	-0.8057	0.245214	0.620913	0.958084
CNNM3-DT	-0.0439164	1.2405	0.214348	0.643795	0.968493		AC097376.3	0.0292987	0.785426	0.380305	0.538018	0.862423		LINC02580	0.0402592	0.489719	0.456187	0.500054	0.7951		AC005332.5	0.0166506	-0.774433	0.0883614	0.766525	0.99785		AC073957.3	0.0321694	-0.413739	0.241189	0.623792	0.958084
NIFK-AS1	0.0250824	0.956661	0.243191	0.622356	0.968493		EPB41L4A-AS1	0.0304886	2.35077	0.366737	0.545354	0.862423		AL136295.7	-0.0335404	-0.345557	0.433166	0.511063	0.795117		AC064805.1	-0.0279897	1.63942	0.168296	0.681993	0.99785		AC004847.1	-0.0291034	2.15945	0.255443	0.613727	0.958084
CFLAR-AS1	-0.0707299	0.449743	0.289945	0.590749	0.968493		MDS2	-0.0566877	-0.450871	0.367526	0.544922	0.862423		AL359220.1	0.029601	0.651848	0.444009	0.505826	0.795117		AC110285.2	0.0415381	-0.203557	0.234147	0.628902	0.99785		LINC01003	0.0230479	1.23371	0.245277	0.620868	0.958084
AL021707.6	0.0401312	-0.523886	0.200533	0.65469	0.968493		AC025164.2	-0.0371492	-0.459817	0.363916	0.546903	0.862423		VPS9D1-AS1	0.0547336	-0.488306	0.427337	0.513917	0.795117		AC144831.1	-0.0292927	-0.63342	0.190927	0.662535	0.99785		PEG13	0.0282635	0.725123	0.282004	0.595876	0.958084
AC022382.2	0.0456589	0.604082	0.216658	0.642016	0.968493		AC090204.1	0.0457656	-0.494276	0.357965	0.550196	0.86524		AC104564.1	0.0720402	-0.538539	0.435372	0.50999	0.795117		ILF3-DT	-0.0122343	2.2164	0.0991695	0.753099	0.99785		CR786580.1	-0.0479448	-0.125379	0.290204	0.590583	0.958084
AC010210.1	-0.0538716	-0.654137	0.277866	0.598585	0.968493		LINC00324	0.0215704	2.7826	0.352029	0.553519	0.868087		AATBC	-0.030348	2.37984	0.43454	0.510394	0.795117		TMEM147-AS1	0.0296414	-0.137603	0.27422	0.600992	0.99785		LINC00476	-0.0305285	0.284341	0.254115	0.614649	0.958084
AL592295.4	-0.0504696	-0.830819	0.20243	0.653167	0.968493		ZNF213-AS1	-0.0250021	1.04657	0.499703	0.558194	0.87047		AC018797.3	0.0665367	1.22048	0.439389	0.508046	0.795117		AC012313.1	0.0149681	0.00909976	0.104744	0.746488	0.99785		C9orf139	0.0174453	2.42883	0.242408	0.622917	0.958084
VCAN-AS1	-0.0858204	1.49348	0.252425	0.615828	0.968493		AL121933.2	0.0315915	2.08282	0.345793	0.557051	0.87047		NFE4	0.0530469	2.21876	0.443193	0.506217	0.795117		LINC01871	0.0389494	1.55841	0.214143	0.643954	0.99785		CELF2-AS1	-0.0521849	1.42584	0.240543	0.624257	0.958084
EPB41L4A-AS1	0.0311316	2.3521	0.232458	0.630141	0.968493		CELF2-AS1	0.0639835	1.42415	0.341359	0.559588	0.87047		AC090204.1	0.0503327	-0.493929	0.451254	0.502379	0.795117		LINC02580	0.0239977	0.489661	0.193973	0.660022	0.99785		LINC02724	-0.0283617	0.0916289	0.283028	0.59521	0.958084
ERVMER61-1	0.0823601	-0.384492	0.229924	0.632012	0.968493		NFE4	0.0478622	2.21913	0.337443	0.561848	0.871623		AC083843.3	0.0562856	-0.139364	0.431852	0.511704	0.795117		AC007381.1	-0.0310521	-0.768779	0.164048	0.685814	0.99785		AP001189.3	-0.0824129	0.771823	0.250422	0.617231	0.958084
HCG11	-0.0278383	2.57407	0.196402	0.658036	0.968493		AC068473.5	-0.0447118	-0.757146	0.322032	0.570913	0.874343		ENTPD1-AS1	-0.0398957	-0.542187	0.427949	0.513616	0.795117		AC245407.2	-0.0299202	0.184375	0.08826	0.766655	0.99785		CCDC84-DT	0.0294237	-0.842137	0.282019	0.595866	0.958084
AL139042.1	-0.251096	1.92874	0.274896	0.600544	0.968493		CCNT2-AS1	0.0275597	-0.228196	0.311174	0.577475	0.874343		AL139246.5	-0.0377806	0.421088	0.421182	0.516961	0.796458		AC009495.3	0.0192789	0.304286	0.100591	0.751395	0.99785		AC005842.1	-0.0494173	0.340894	0.270446	0.603507	0.958084
AL512306.2	0.0406625	-0.253982	0.210297	0.646945	0.968493		LINC02432	-0.0780432	1.96212	0.309651	0.578407	0.874343		AC097382.3	0.0344985	0.709352	0.419981	0.517559	0.796458		AC096667.1	-0.0166028	2.33686	0.189341	0.663852	0.99785		GIHCG	0.0312861	0.234731	0.282398	0.595619	0.958084
LINC01624	-0.0498601	-0.747455	0.272147	0.60237	0.968493		U91328.1	-0.0280017	-0.0784399	0.308881	0.578879	0.874343		AC008969.1	0.0412112	-0.0993428	0.388056	0.533907	0.81647		ZNF337-AS1	-0.0318803	0.79658	0.242435	0.622898	0.99785		AC004263.2	-0.0360892	2.25046	0.24863	0.618493	0.958084
APTR	-0.0232467	1.14575	0.241757	0.623384	0.968493		AC093627.5	0.0286481	0.14396	0.306482	0.580356	0.874343		ITGB2-AS1	-0.0429475	3.96311	0.386306	0.534831	0.81647		RALY-AS1	-0.0285792	-0.650075	0.223397	0.636888	0.99785		NINJ2-AS1	0.0254802	2.44303	0.233784	0.629168	0.963046
ARHGEF35-AS1	-0.061297	-0.364642	0.286221	0.593142	0.968493		AC147651.4	0.0272169	0.704575	0.32232	0.570741	0.874343		AC215522.2	0.05453	1.53856	0.388396	0.533729	0.81647		NORAD	0.0115684	6.73751	0.175197	0.675904	0.99785		AC084871.4	0.041382	1.11875	0.228868	0.632795	0.966022
PRKAG2-AS1	0.0346096	-0.0511015	0.231239	0.63104	0.968493		AC073957.3	0.0378095	-0.413602	0.312481	0.576677	0.874343		AC005670.3	-0.0363811	1.26471	0.375951	0.540352	0.81864		OSER1-DT	-0.0209321	2.68468	0.212765	0.645021	0.99785		OSER1-DT	0.0233985	2.68504	0.226005	0.634929	0.966709
AC087854.1	-0.0319805	0.166516	0.311761	0.586918	0.968493		AC007384.1	0.0322739	0.0950434	0.32329	0.570163	0.874343		MBNL1-AS1	-0.0303088	-0.400074	0.370908	0.543079	0.81864		PIK3CD-AS1	-0.029482	-0.384558	0.27886	0.597932	0.99785		AC099850.4	-0.0302801	-0.474632	0.211493	0.646011	0.968471
AC090204.1	-0.0460479	-0.493116	0.222931	0.63724	0.968493		PAXIP1-AS1	0.0256733	0.201954	0.313184	0.576249	0.874343		AC092535.5	0.0680958	1.59037	0.373773	0.541527	0.81864		ITGB2-AS1	0.0332245	3.96303	0.277683	0.598705	0.99785		AC024075.2	-0.0211122	0.847099	0.219899	0.639538	0.968471
PEG13	0.0386563	0.72496	0.310327	0.577993	0.968493		LINC00476	0.0354455	0.284722	0.318386	0.5731	0.874343		AC002456.1	0.0441163	-0.609145	0.379218	0.538599	0.81864		LINC00205	0.0169834	1.88197	0.173191	0.677659	0.99785		AC114760.2	0.0339585	1.38897	0.203466	0.65234	0.968471
ZEB1-AS1	-0.0307448	0.482213	0.215409	0.642976	0.968493		LINC00963	0.0264874	3.76281	0.310985	0.57759	0.874343		CNOT2-DT	-0.0556132	-0.654579	0.919658	0.543383	0.81864		AC022382.2	-0.0208694	0.603766	0.0916019	0.76241	0.99785		LINC01891	-0.0455122	-0.0900743	0.219293	0.639999	0.968471
RELA-DT	-0.0309757	-0.0537494	0.223949	0.636473	0.968493		AC006449.7	-0.0289726	0.276819	0.29745	0.585986	0.874758		AL135818.1	0.0311081	0.752583	0.359394	0.549402	0.821677		LINC02158	-0.0233792	0.969857	0.115945	0.733769	0.99785		RALY-AS1	-0.0287742	-0.649308	0.198673	0.656191	0.968471
AP000759.1	0.0354804	2.31379	0.295234	0.587384	0.968493		EIF2AK3-DT	0.0352931	-0.803436	0.294328	0.587958	0.874758		AC005332.5	0.0366264	-0.773284	0.356299	0.551125	0.821677		CCR5AS	-0.0284344	0.135913	0.120083	0.729245	0.99785		DGCR11	-0.0301347	-0.787564	0.21552	0.642891	0.968471
CD27-AS1	0.0313574	1.25082	0.279679	0.597395	0.968493		AC245452.1	0.0300039	-0.0134244	0.296492	0.58659	0.874758		AC015819.1	-0.031993	0.617616	0.36053	0.548772	0.821677		AC107027.3	0.0279513	-0.483258	0.294297	0.684255	0.99785		AC107027.3	0.024932	-0.482588	0.198498	0.656333	0.968471
AC092747.4	-0.0249873	1.10306	0.19727	0.657329	0.968493		AL161785.1	0.0313845	1.6687	0.298332	0.585432	0.874758		AL513327.1	-0.0370473	1.18318	0.357616	0.550391	0.821677		NCK1-DT	0.0237319	-0.222223	0.267904	0.644821	0.99785		KLF3-AS1	-0.0405584	-0.446505	0.215756	0.642709	0.968471
LINC02422	0.0289674	0.570161	0.237098	0.626749	0.968493		C9orf139	0.0200161	2.42846	0.293865	0.588252	0.874758		AC245407.2	-0.066376	0.183467	0.345031	0.557485	0.822512		AC092944.1	-0.0204718	-0.717189	0.156893	0.692381	0.99785		ZSCAN16-AS1	0.0248998	0.982294	0.20168	0.653768	0.968471
AC016957.2	0.032269	0.0130638	0.21055	0.646747	0.968493		AC108134.1	-0.0414288	-0.637128	0.281378	0.596284	0.877608		AC025171.2	-0.0343039	0.956977	0.340516	0.560073	0.822512		STX18-AS1	0.0151104	0.0970213	0.147765	0.730154	0.99785		AC006333.1	-0.0282776	-0.375329	0.20859	0.648283	0.968471
AC025164.2	0.0390177	-0.45935	0.259382	0.635488	0.968493		AC022916.2	-0.0299253	1.05951	0.288248	0.591837	0.877608		AL451165.2	-0.0368104	-0.246665	0.340153	0.560282	0.822512		AC005674.2	0.0180876	2.02053	0.113581	0.736395	0.99785		ZNNT1	-0.0250563	0.0538357	0.200157	0.654993	0.968471
TMPO-AS1	-0.0337316	-0.55922	0.245266	0.620876	0.968493		RARA-AS1	0.0190845	1.98523	0.28345	0.594935	0.877608		TRAF3IP2-AS1	0.041386	-0.43278	0.897236	0.554515	0.822512		TAPT1-AS1	-0.0189479	-0.349166	0.117265	0.732317	0.99785		WDR11-AS1	0.0418921	2.2584	0.200006	0.655115	0.968471
AL050341.2	-0.0303536	0.728368	0.19791	0.656809	0.968493		AC009126.1	0.0349737	-0.80585	0.333367	0.594673	0.877608		MINCR	0.0449811	-0.834086	0.346487	0.556656	0.822512		KLF3-AS1	-0.0251505	-0.446882	0.0983867	0.754044	0.99785		AC009090.6	-0.0306138	1.4409	0.182711	0.669433	0.975265
AC114752.2	-0.0468209	2.79179	0.193547	0.660372	0.969446		AC025917.1	-0.0445947	-0.350331	0.27881	0.597964	0.87783		NALT1	0.055569	-0.498312	0.349728	0.554817	0.822512		UGDH-AS1	0.0174373	0.181154	0.157702	0.691629	0.99785		GNG12-AS1	-0.0392103	0.495646	0.182892	0.669279	0.975265
NOP14-AS1	0.0248235	1.6467	0.191384	0.662156	0.969586		TRG-AS1	-0.0288344	3.19211	0.274298	0.60094	0.879948		AC080112.5	-0.0380928	1.48768	0.322242	0.570788	0.823197		SLC9A3-AS1	0.0477979	-0.541939	0.190724	0.662703	0.99785		LINC02245	0.0283848	-0.574848	0.184628	0.667806	0.975265
AC005224.3	-0.0486105	-0.722971	0.188999	0.664137	0.970012		COX10-AS1	-0.022377	1.32199	0.26886	0.604569	0.880769		AC005261.2	0.0295303	1.92986	0.336271	0.562527	0.823197		AC026748.3	0.0233735	-0.136241	0.144219	0.704454	0.99785		AC104809.2	0.0526442	0.859528	0.189712	0.663543	0.975265
AC007686.3	0.0222007	0.0817752	0.129301	0.71947	0.975503		AC016747.1	0.0288306	0.628664	0.27022	0.603658	0.880769		AC019069.1	-0.0382064	-0.710529	0.323988	0.569747	0.823197		NIPBL-DT	0.0163802	1.84825	0.181438	0.670518	0.99785		PPP3CB-AS1	-0.0138924	1.55442	0.183015	0.669174	0.975265
AL135818.1	-0.024465	0.752121	0.131769	0.71692	0.975503		ILF3-DT	0.0225861	2.21585	0.261856	0.609313	0.885431		AC008467.1	0.0533406	-0.756909	0.326719	0.568126	0.823197		AC025171.2	-0.0167024	0.9573	0.0981827	0.75429	0.99785		AL135818.1	0.0206059	0.752568	0.166602	0.683509	0.976342
AL049840.2	-0.0392301	1.01489	0.11696	0.732651	0.975503		AL031985.3	-0.0292895	-0.571866	0.257204	0.612508	0.886034		WAC-AS1	-0.0250141	3.95352	0.322979	0.570348	0.823197		LINC01948	-0.0306512	0.465929	0.268513	0.604803	0.99785		AC109460.2	-0.0338626	-0.797992	0.163267	0.686522	0.976342
LINC00926	0.0523338	3.42005	0.139991	0.708617	0.975503		AC020703.1	-0.0363538	-0.410146	0.255883	0.613421	0.886034		LINC02762	0.0428783	-0.0582391	0.330158	0.566098	0.823197		LINC02062	-0.0236591	0.136652	0.179464	0.67221	0.99785		AC005332.2	-0.0320003	-0.568281	0.154475	0.694639	0.976342
NPTN-IT1	0.049804	-0.757797	0.169585	0.680844	0.975503		MEF2C-AS1	0.0313157	-0.067	0.253276	0.615234	0.886034		CCDC84-DT	0.0349949	-0.842905	0.394909	0.568568	0.823197		AC008467.1	-0.035283	-0.757766	0.167929	0.68232	0.99785		NDUFV2-AS1	0.0263365	-0.344336	0.255159	0.685531	0.976342
SNHG19	-0.0348952	-0.566979	0.165774	0.684253	0.975503		ATP6V0E2-AS1	0.0366567	-0.510222	0.25232	0.615901	0.886034		AP000879.1	0.0289107	0.44694	0.318794	0.572855	0.824107		MALINC1	0.0224888	-0.301263	0.176682	0.674612	0.99785		LINC02062	-0.023878	0.136206	0.155198	0.693963	0.976342
AC240565.4	0.0483358	0.874048	0.1338	0.714842	0.975503		AL596244.1	-0.0287093	-0.782974	0.221912	0.642463	0.887876		AC022916.2	0.0295678	1.05938	0.305913	0.580708	0.829729		LINC00847	-0.0129902	0.402441	0.085777	0.769866	0.99785		AC008467.1	0.0367674	-0.757908	0.151563	0.697387	0.976342
AC004585.1	0.0362719	-0.180934	0.141912	0.706717	0.975503		AL135818.1	-0.0235474	0.75278	0.203358	0.652426	0.887876		DLGAP1-AS1	0.0277226	1.38171	0.304682	0.581469	0.829729		HCG27	0.0204919	3.88081	0.161059	0.688536	0.99785		HCG27	-0.0221186	3.88052	0.157618	0.691708	0.976342
AC064805.1	0.0333826	1.63964	0.117186	0.732402	0.975503		LINC01550	0.0263154	1.48475	0.224876	0.635776	0.887876		AL021707.6	-0.0382222	-0.523449	0.307153	0.579942	0.829729		AL451165.2	-0.0195501	-0.247337	0.115237	0.734553	0.99785		TP53TG1	0.022921	0.035558	0.152197	0.696786	0.976342
AC024075.2	0.022963	0.846913	0.152133	0.696847	0.975503		AC009113.1	-0.0274269	-0.503922	0.201891	0.653599	0.887876		SGMS1-AS1	0.0226487	0.995079	0.30295	0.582545	0.829729		SCAT8	-0.0210018	1.41103	0.181322	0.670617	0.99785		KMT2E-AS1	-0.0195785	0.198691	0.157894	0.691452	0.976342
AL445426.1	0.0509904	0.156441	0.155261	0.693903	0.975503		AC104564.1	-0.0502541	-0.540156	0.199332	0.655659	0.887876		AC108134.1	-0.0415731	-0.637923	0.293993	0.58817	0.833356		Z97989.1	-0.0321592	-0.659297	0.204887	0.651209	0.99785		AC000123.1	-0.0220342	1.65603	0.163518	0.686294	0.976342
AC022150.2	-0.0227041	0.546782	0.155145	0.694012	0.975503		AC004585.1	0.0353956	-0.180231	0.201925	0.653572	0.887876		LINC01963	-0.0257312	1.69985	0.289711	0.590899	0.833356		AL512306.2	-0.0219468	-0.254609	0.121127	0.728116	0.99785		AC090204.1	0.0297258	-0.494238	0.156284	0.692948	0.976342
LINC00954	0.0340915	0.388348	0.136709	0.711897	0.975503		TSPOAP1-AS1	0.0204685	1.47281	0.215725	0.642733	0.887876		GAS5	0.0362514	5.20492	0.290433	0.590437	0.833356		AL035530.2	-0.0183236	0.389315	0.142169	0.706463	0.99785		LINC01506	0.0334139	3.2465	0.160901	0.688681	0.976342
LINC02580	-0.0260359	0.489626	0.115729	0.734007	0.975503		AC015819.1	0.0246867	0.617565	0.209785	0.647345	0.887876		AP003774.2	0.042316	0.314829	0.291788	0.589572	0.833356		AC215522.2	0.0248541	1.53904	0.0949829	0.7582	0.99785		LINC00894	-0.0316424	-0.354838	0.154093	0.694999	0.976342
LBX2-AS1	-0.0325686	-0.558671	0.14167	0.706955	0.975503		CARD8-AS1	0.0199258	4.20917	0.210759	0.646583	0.887876		CCNT2-AS1	0.0260941	-0.22767	0.288598	0.594767	0.83471		TP53TG1	0.0268931	0.0352656	0.243219	0.622336	0.99785		ZEB1-AS1	-0.0205489	0.481704	0.163703	0.686126	0.976342
AC009495.3	0.0322869	0.303593	0.141329	0.707291	0.975503		LINC01765	-0.0500077	-0.155504	0.242505	0.622847	0.887876		AC004241.1	-0.0370697	-0.526247	0.285846	0.593384	0.83471		AC002467.1	-0.0306577	0.681307	0.254865	0.614128	0.99785		LINC02422	-0.0193581	0.570725	0.175569	0.675579	0.976342
LINC01891	-0.0504715	-0.0894005	0.1466	0.702141	0.975503		AC009495.3	0.0316419	0.304262	0.210913	0.646464	0.887876		ASB16-AS1	-0.0200346	1.27181	0.275162	0.600369	0.838994		ATP6V0E2-AS1	-0.0243784	-0.509899	0.142434	0.706203	0.99785		CNOT2-DT	-0.0231663	-0.655296	0.164751	0.685177	0.976342
AATBC	-0.024255	2.38001	0.168453	0.681852	0.975503		AC010894.3	-0.0239667	1.07562	0.215851	0.642636	0.887876		AL512306.2	0.0356978	-0.254529	0.274596	0.600743	0.838994		AC144652.1	0.0216862	0.0723291	0.115959	0.733754	0.99785		MBNL1-AS1	0.0191676	-0.400277	0.14706	0.701697	0.977667
PIK3CD-AS1	-0.0335702	-0.384599	0.181338	0.670603	0.975503		AL035661.1	0.0620049	1.72704	0.207013	0.649525	0.887876		SCAMP1-AS1	-0.0212369	1.05096	0.268392	0.604884	0.842727		LINC00968	-0.0176056	-0.302334	0.109867	0.740581	0.99785		LINC01137	0.0225363	0.57343	0.147015	0.70174	0.977667
AC147067.1	0.0242552	0.583244	0.119871	0.729474	0.975503		LINC00205	0.0222337	1.88208	0.224521	0.636042	0.887876		LINC00899	-0.0296177	0.35305	0.26476	0.607337	0.844095		AC009682.1	-0.0339916	-0.0855134	0.140998	0.707619	0.99785		DICER1-AS1	0.0214484	-0.566216	0.143373	0.705282	0.978878
UGDH-AS1	-0.0272313	0.180987	0.191036	0.716674	0.975503		LINC02084	0.0421701	0.860512	0.197861	0.656849	0.887876		MATN1-AS1	-0.0315752	-0.804118	0.260387	0.610318	0.84619		PEG13	-0.022064	0.724702	0.203123	0.652614	0.99785		AC092944.1	-0.0209412	-0.716998	0.14089	0.707726	0.978878
GAS5	-0.0340724	5.20574	0.154427	0.694685	0.975503		AC010210.1	0.0369496	-0.654569	0.207596	0.649065	0.887876		AC073957.3	-0.0341164	-0.412946	0.256272	0.613152	0.84807		AL161725.1	0.02463	-0.0955346	0.0977841	0.754773	0.99785		IATPR	0.0270301	1.03967	0.141607	0.707017	0.978878
SAP30L-AS1	-0.0248058	-0.200615	0.115576	0.734177	0.975503		AC104825.1	-0.0258632	-0.075548	0.205764	0.650513	0.887876		LINC02863	-0.0209554	4.0961	0.249313	0.618011	0.852737		AL451123.1	-0.0330812	0.865791	0.164748	0.685179	0.99785		AL162586.2	-0.0317885	0.441757	0.138713	0.709889	0.97951
AL390957.1	-0.0473792	-0.271715	0.146263	0.702467	0.975503		GAS5	-0.0307652	5.20559	0.205909	0.650398	0.887876		C15orf54	0.0616654	-0.0824148	0.241808	0.623347	0.853941		LINC01504	0.0167531	1.27127	0.181246	0.670682	0.99785		AL162377.1	0.0195513	-0.34941	0.135372	0.713246	0.981782
STXBP5-AS1	-0.0292485	0.131572	0.152389	0.696605	0.975503		NNT-AS1	-0.0174268	1.3517	0.228924	0.632753	0.887876		AC005332.2	0.0400601	-0.569035	0.244813	0.621199	0.853941		LINC00476	0.0185247	0.284929	0.111357	0.738892	0.99785		C21orf62-AS1	-0.0203905	-0.320434	0.132757	0.715908	0.983088
AC093627.4	-0.0364597	0.822315	0.177207	0.674156	0.975503		AC124014.1	0.0451275	-0.120032	0.195814	0.658515	0.887876		AC090198.1	-0.0267452	0.237124	0.330079	0.622082	0.853941		AL359644.1	-0.0458535	-0.551013	0.265455	0.606865	0.99785		AL513550.1	-0.0329507	0.112952	0.131082	0.717627	0.983098
LINC02604	-0.0322329	-0.178567	0.138962	0.70964	0.975503		APTR	0.0164747	1.14594	0.195286	0.658947	0.887876		ZNF337-AS1	0.0341299	0.796586	0.232533	0.630086	0.861118		AL162586.1	0.031792	-0.521856	0.207965	0.648775	0.99785		AL132800.1	0.0229284	-0.699411	0.128952	0.719834	0.983773
LINC00968	0.0254745	-0.302411	0.115942	0.733772	0.975503		AC073342.2	0.0454313	-0.641869	0.24429	0.621572	0.887876		AC114752.2	-0.0386518	2.79154	0.227158	0.634068	0.864501		ARRDC1-AS1	0.015368	1.47183	0.283407	0.631299	0.99785		LINC00265	-0.0189015	0.430442	0.126586	0.722307	0.984809
AC090152.1	-0.0363027	-0.0304576	0.128922	0.719864	0.975503		MCPH1-AS1	-0.0322929	0.401633	0.235695	0.627771	0.887876		AC022098.1	-0.0209379	0.228319	0.220836	0.638826	0.868924		AL683807.1	-0.0265613	1.17121	0.120112	0.729213	0.99785		LINC01237	0.0272853	-0.387237	0.120263	0.72905	0.985939
LINC01506	0.0369546	3.24514	0.120033	0.729298	0.975503		ZNF674-AS1	-0.0237184	-0.697605	0.19967	0.655385	0.887876		AC124014.1	0.046126	-0.118128	0.214684	0.643535	0.871201		Z83843.1	-0.0220803	0.648348	0.11466	0.735193	0.99785		URB1-AS1	-0.0215314	-0.801389	0.116241	0.733443	0.985939
LINC01504	-0.0195406	1.27099	0.11968	0.729681	0.975503		AL731571.1	0.033936	-0.261281	0.216158	0.6424	0.887876		LINC00278	-0.137579	-1.06387	0.214795	0.64345	0.871201		LINC00894	0.0232213	-0.35526	0.0987278	0.753631	0.99785		LINC02772	-0.0404546	0.0352694	0.11961	0.729757	0.985939
AL162586.2	-0.0417559	0.440436	0.135814	0.7128	0.975503		AP002360.2	0.0303071	-0.656147	0.200221	0.654942	0.887876		LINC00649	-0.0282788	3.27492	0.207647	0.649025	0.874508		LINC00278	0.104913	-1.06307	0.161309	0.688308	0.99785		AC084198.4	-0.0198363	1.32899	0.117617	0.73193	0.985939
BX890604.2	0.0361858	-0.0539196	0.144581	0.704101	0.975503		MATN1-AS1	-0.0282803	-0.804419	0.195701	0.658607	0.887876		VCAN-AS1	0.0590905	1.49257	0.209058	0.647915	0.874508		AL731567.1	0.0287402	0.590064	0.239667	0.624888	0.99785		AC016065.1	-0.0238996	-0.680872	0.1188	0.730637	0.985939
RPARP-AS1	-0.0156236	1.40164	0.11913	0.730279	0.975503		LINC00641	-0.0196659	1.01658	0.17509	0.675997	0.891258		AC007686.3	-0.0214447	0.0816867	0.199048	0.655888	0.87555		PPP3CB-AS1	0.0101284	1.55418	0.110575	0.739777	0.99785		MAPKAPK5-AS1	-0.0119946	2.71938	0.116976	0.732633	0.985939
AL158212.3	0.0333607	1.30421	0.564651	0.686759	0.975503		HHLA3	0.0280083	-0.78656	0.160362	0.689175	0.891258		AL645933.3	0.0544077	0.208036	0.197584	0.657074	0.87555		CFAP58-DT	0.026127	1.29945	0.134222	0.714413	0.99785		NIFK-AS1	0.0148204	0.955888	0.1576	0.738143	0.989939
ZBED5-AS1	0.0295306	1.09137	0.179541	0.672143	0.975503		VPS9D1-AS1	0.0340605	-0.489618	0.159599	0.689877	0.891258		AC007384.1	-0.024941	0.0954385	0.199122	0.655828	0.87555		LINC01355	0.0274589	0.0765817	0.143344	0.70531	0.99785		AL031985.3	0.0169313	-0.572206	0.0918053	0.844532	0.990368
AP003068.2	-0.0467049	2.20037	0.1332	0.715455	0.975503		AC064805.1	-0.0309278	1.63892	0.158428	0.690957	0.891258		AC078846.1	-0.0236786	-0.510932	0.203091	0.652639	0.87555		AC107884.1	-0.0362907	-0.272358	0.165929	0.684114	0.99785		AL354696.2	-0.0191815	-0.778125	0.0823309	0.774408	0.990368
AP003065.3	0.0346374	0.720135	0.151842	0.697122	0.975503		AC132872.1	-0.0240298	0.137176	0.16541	0.684582	0.891258		PEG13	-0.0240375	0.725534	0.197151	0.657425	0.87555		AP003774.2	-0.0216479	0.314974	0.0868663	0.768451	0.99785		TPT1-AS1	0.00538516	0.673334	0.0137096	0.906887	0.990368
AC004241.1	0.0353625	-0.526043	0.161661	0.687985	0.975503		STARD7-AS1	-0.0172588	0.638744	0.171009	0.679582	0.891258		AC004847.1	-0.0253759	2.15981	0.192515	0.661222	0.878568		AP001189.3	0.0484225	0.772461	0.103157	0.74835	0.99785		AL139384.1	-0.0156757	0.359846	0.0896548	0.764873	0.990368
KLF3-AS1	0.0375487	-0.447888	0.1123	0.73783	0.97707		MAP3K2-DT	0.0328794	-0.469601	0.164082	0.685782	0.891258		LINC01781	0.052572	-0.654194	0.180671	0.671173	0.879574		AP000977.1	-0.0211402	0.696238	0.15506	0.694091	0.99785		AL121603.2	0.0175686	0.484897	0.0947888	0.758439	0.990368
MEF2C-AS1	-0.0261744	-0.0664095	0.111474	0.73876	0.97707		URB1-AS1	0.0264835	-0.801579	0.165601	0.68441	0.891258		AC100786.1	-0.024739	-0.179454	0.183085	0.669114	0.879574		SENCR	-0.024902	0.244591	0.185046	0.667454	0.99785		AC007686.3	-0.0185218	0.0814343	0.153226	0.985192	0.990368
LINC00957	0.019899	0.981158	0.100892	0.751035	0.988748		AL031846.2	-0.0324932	-0.073392	0.188211	0.664795	0.891258		AC009495.3	-0.0287469	0.303661	0.183279	0.66895	0.879574		AC010168.2	-0.0235758	-0.316017	0.159141	0.690299	0.99785		LINC02328	0.0122256	0.79461	0.066315	0.796998	0.990368
LINC02762	0.0308736	-0.0582063	0.101709	0.750063	0.988748		STX18-AS1	0.0217317	0.0971892	0.233428	0.671006	0.891258		AC096921.2	-0.0232983	-0.288222	0.187273	0.66558	0.879574		AC023510.2	0.0204941	-0.489767	0.0855844	0.770117	0.99785		LINC00853	-0.0235884	-0.200693	0.0542722	0.815986	0.990368
AC127521.1	-0.0203585	1.31139	0.0993211	0.752916	0.988853		WDFY3-AS2	-0.0310766	-0.699227	0.158499	0.690892	0.891258		PDCD4-AS1	-0.0210385	2.1242	0.181515	0.670452	0.879574		AC016957.2	-0.0153076	0.0126029	0.0954945	0.75757	0.99785		SRP14-AS1	0.0126135	-0.190327	0.0662992	0.797021	0.990368
BACH1-IT1	-0.0205893	1.02685	0.0965443	0.756283	0.988853		AC018797.3	-0.0453776	1.2194	0.186405	0.666309	0.891258		AP000866.1	-0.0323281	-0.73969	0.185856	0.666771	0.879574		LRRK2-DT	-0.019246	1.5191	0.187245	0.665604	0.99785		AL139246.5	0.00796648	0.420661	0.0203762	0.88661	0.990368
AL683807.1	0.0339441	1.17045	0.0977115	0.754862	0.988853		AL645933.4	0.0307794	0.869943	0.177575	0.673839	0.891258		AC132872.5	0.0363849	-0.821315	0.172271	0.678468	0.879896		AC004241.1	0.0256974	-0.526151	0.163636	0.686187	0.99785		AC119428.2	0.0132143	-0.39818	0.0476456	0.827395	0.990368
UBL7-AS1	-0.0180036	0.00728814	0.0921025	0.761781	0.989281		AL139042.1	-0.145098	1.92762	0.160593	0.688964	0.891258		AL137003.1	0.0243974	-0.022865	0.172991	0.677835	0.879896		POC1B-AS1	-0.0182719	-0.418146	0.13951	0.709094	0.99785		AC025917.1	-0.00894498	-0.350743	0.0119386	0.913083	0.990368
AC016876.2	-0.0251483	-0.302191	0.0922432	0.761605	0.989281		LINC01278	0.0157007	2.02638	0.177158	0.674199	0.891258		AC107884.1	-0.0406977	-0.271635	0.171573	0.679083	0.879896		LINC01137	0.020347	0.572785	0.141754	0.706872	0.99785		ST20-AS1	0.00492022	-0.266658	0.00776695	0.929846	0.990368
LINC01355	0.0324845	0.0770681	0.0926627	0.76108	0.989281		ENTPD1-AS1	0.0263322	-0.542547	0.17752	0.673886	0.891258		AP000977.1	-0.0244277	0.696578	0.172618	0.678162	0.879896		LINC00173	0.0166986	0.822854	0.0967314	0.756055	0.99785		AC103858.3	0.00160473	0.104576	0.00056367	0.981078	0.990368
MALINC1	0.0220166	-0.30222	0.0888107	0.765949	0.990235		AC092490.1	0.0927622	4.78659	0.166072	0.683986	0.891258		LINC02422	-0.0199305	0.570203	0.174676	0.676359	0.879896		AC004263.2	0.0298668	2.25086	0.197966	0.656764	0.99785		ZNF710-AS1	-0.00184255	0.582451	0.00143776	0.969784	0.990368
AL592301.1	-0.0436565	-0.101159	0.0887978	0.765966	0.990235		AC016957.2	-0.0226674	0.0125764	0.161991	0.687684	0.891258		TPT1-AS1	0.0189088	0.673486	0.16159	0.68805	0.883552		NOP14-AS1	0.0113266	1.64659	0.0840384	0.772145	0.998223		AC090825.1	0.0244276	0.210596	0.0536796	0.816975	0.990368
PAN3-AS1	0.0242342	-0.76139	0.0852728	0.770524	0.99389		AC007298.2	-0.0305967	-0.164587	0.172371	0.67838	0.891258		LINC01948	-0.0264074	0.465132	0.160572	0.688982	0.883552		CCNT2-AS1	0.0125174	-0.227644	0.0825522	0.774113	0.998519		SNHG19	0.0134131	-0.567154	0.0426131	0.836629	0.990368
LINC00565	-0.015689	0.0579404	0.0199814	0.887706	0.999085		EIF3J-DT	-0.0182058	0.942745	0.23863	0.695598	0.891827		MANEA-DT	0.022916	0.180092	0.16243	0.687284	0.883552		TPT1-AS1	-0.00348173	0.673369	0.00674264	0.934624	0.999097		AC004233.2	-0.0019366	-0.766195	0.000840304	0.976898	0.990368
AL132780.1	-0.0154728	0.351416	0.0328007	0.856433	0.999085		AL034550.2	-0.0421877	-0.389986	0.153026	0.696003	0.891827		CELF2-AS1	0.0430253	1.426	0.163453	0.686353	0.883552		MYO16-AS1	-0.00977257	-0.616101	0.00434146	0.94752	0.999097		AC108134.1	-0.0131847	-0.638358	0.0294737	0.863833	0.990368
AL133444.1	-0.0261077	1.58496	0.0335131	0.854899	0.999085		LYPLAL1-DT	0.033271	0.00966953	0.152966	0.69606	0.891827		KCNQ1OT1	0.0278407	0.201918	0.159898	0.689602	0.883552		AL359220.1	-0.00803324	0.652216	0.0390522	0.843511	0.999097		ZNF213-AS1	0.00422512	1.04664	0.0154702	0.901118	0.990368
LINC02284	-0.0252301	-0.0557878	0.0402389	0.841182	0.999085		AC104809.2	0.0478263	0.857573	0.144922	0.703768	0.899695		LINC01215	0.0172007	2.92539	0.152314	0.696675	0.88671		AC007262.2	-0.00858231	-0.644553	0.0104564	0.918637	0.999097		AC012645.1	0.0196387	2.53348	0.0847528	0.771205	0.990368
AL121839.2	0.0169266	0.504354	0.0511124	0.821329	0.999085		AC007262.2	0.0355996	-0.643744	0.142681	0.70596	0.900491		AC008957.1	-0.0697275	0.781068	0.155201	0.69396	0.88671		LINC02328	-0.00375275	0.79462	0.00727972	0.932076	0.999097		AC007728.2	-0.00697096	1.30068	0.0386229	0.844362	0.990368
FOXD2-AS1	0.0106304	-0.0840344	0.0200796	0.887433	0.999085		AL512306.2	-0.0264684	-0.254542	0.139739	0.708866	0.902194		LINC00847	-0.0190093	0.402813	0.152288	0.696701	0.88671		AL135818.1	-0.010303	0.75241	0.0493022	0.824469	0.999097		AC009113.1	0.00690848	-0.50389	0.0145183	0.907001	0.990368
AC119428.2	0.0126736	-0.397712	0.0250163	0.874458	0.999085		HECW2-AS1	-0.0261738	0.469531	0.137367	0.711236	0.903206		AC022150.2	0.0227347	0.547101	0.256782	0.700908	0.888126		AL139246.5	-0.00272789	0.420793	0.00277357	0.958042	0.999097		AC137932.1	0.0220437	0.246322	0.0663398	0.796961	0.990368
DRAIC	-0.021177	1.06695	0.0515118	0.820644	0.999085		AL592301.1	-0.0422664	-0.100811	0.133924	0.714716	0.905623		AL021368.2	-0.0305163	-0.818746	0.148908	0.699919	0.888126		TNFRSF14-AS1	-0.0109507	1.00914	0.0585503	0.809006	0.999097		AC016876.2	-0.015646	-0.302494	0.0590568	0.808198	0.990368
LOXL1-AS1	-0.00696664	0.686366	0.00804836	0.928589	0.999085		LINC02361	0.0191103	1.15765	0.130951	0.717763	0.90748		AC016957.2	-0.0206026	0.0126086	0.144848	0.703841	0.889878		AC025917.1	-0.000332959	-0.350806	1.81769e-05	0.996602	0.999097		AC104564.1	-0.010375	-0.540404	0.00880308	0.925326	0.990368
ZNF710-AS1	0.00610741	0.582376	0.00950931	0.922397	0.999085		AC092145.1	0.0218517	1.31753	0.126044	0.722878	0.910458		AL139042.1	-0.132348	1.9269	0.142195	0.706437	0.891198		IQCH-AS1	-0.00132535	0.0430276	0.00101606	0.974597	0.999097		AC138207.5	-0.0039771	1.1255	0.00868564	0.925824	0.990368
AL031714.1	0.00317696	-0.575749	0.00096856	0.975198	0.999085		AL049651.1	0.0362757	0.662231	0.124155	0.724877	0.910458		ZNF213-AS1	0.0200951	1.04661	0.343533	0.712651	0.897065		DRAIC	-0.00420834	1.06719	0.00423104	0.948191	0.999097		RARA-AS1	0.00423447	1.98543	0.0150611	0.902428	0.990368
ERVK13-1	-0.0164077	1.35818	0.0493676	0.824354	0.999085		AC004263.2	-0.0268412	2.24996	0.125099	0.723875	0.910458		TMPO-AS1	-0.0264072	-0.559227	0.25193	0.715995	0.899302		ZNF710-AS1	-0.00807877	0.582251	0.032798	0.856438	0.999097		AC005670.3	0.0185659	1.26467	0.100724	0.751235	0.990368
ZNF213-AS1	-0.0116418	1.04671	0.0700607	0.867542	0.999085		AL645933.3	0.0443585	0.208103	0.120507	0.728786	0.913262		AL356599.1	0.0251201	-0.603997	0.127631	0.721211	0.903876		AL031714.1	0.0023744	-0.575163	0.00114425	0.973043	0.999097		AC068234.2	-0.0242722	0.382503	0.0434648	0.835027	0.990368
GNG12-AS1	-0.0209176	0.495984	0.0296582	0.863411	0.999085		UBR5-AS1	0.0142958	1.2587	0.119119	0.730291	0.913262		LINC00173	-0.0205334	0.822974	0.120057	0.729272	0.911988		ZNF213-AS1	0.00501152	1.04667	0.0257732	0.872589	0.999097		TSPOAP1-AS1	-0.00315536	1.47244	0.00564908	0.940149	0.990368
HHLA3	0.0132063	-0.786102	0.0227135	0.88033	0.999085		BACH1-IT1	-0.0174952	1.02692	0.110787	0.739538	0.922059		DNAJC3-DT	-0.0172112	0.641313	0.113642	0.736327	0.913146		AC007728.2	0.00878091	1.30084	0.069538	0.792234	0.999097		AC021683.5	0.0256206	0.734674	0.0368029	0.848027	0.990368
AC092145.1	0.0118278	1.31764	0.0232882	0.878837	0.999085		WDR11-AS1	0.0326578	2.25899	0.109905	0.740538	0.922059		TNFRSF14-AS1	-0.0163204	1.00921	0.107719	0.743039	0.913146		LINC00920	-0.00356932	0.51347	0.00235731	0.961316	0.999097		RNF213-AS1	-0.010366	-0.657562	0.00705542	0.933128	0.990368
AC116914.2	0.0227447	-0.249505	0.0600266	0.806661	0.999085		RBM26-AS1	-0.024449	-0.521248	0.0751409	0.784227	0.922431		LRRC8C-DT	0.0143146	0.333444	0.108346	0.742318	0.913146		AC009061.2	-0.00367325	0.87904	0.0151998	0.991464	0.999097		DLGAP1-AS1	-0.00948137	1.38131	0.0373439	0.846928	0.990368
LINC00324	-0.00392691	2.78288	0.00672322	0.934718	0.999085		AL139384.1	0.0158151	0.359622	0.0851286	0.770713	0.922431		AC114760.2	-0.0252478	1.38883	0.107343	0.743471	0.913146		HHLA3	0.0043201	-0.786163	0.00470462	0.945372	0.999097		AP001542.3	-0.0159274	0.476167	0.0554329	0.814064	0.990368
COX10-AS1	-0.00419283	1.32269	0.00624099	0.937098	0.999085		AL133444.1	0.033313	1.58431	0.0858093	0.769824	0.922431		AC139887.2	0.024111	-0.732507	0.115717	0.734021	0.913146		AC009113.1	-0.00556236	-0.503713	0.0111186	0.91611	0.999097		LINC01841	0.0101985	-0.646577	0.0133272	0.908189	0.990368
AC015726.1	0.00132438	-0.633908	0.00027382	0.986811	0.999085		AC137932.2	0.0250526	1.2543	0.0780177	0.78024	0.922431		AC093627.4	-0.0219895	0.822439	0.110434	0.739937	0.913146		AC240565.4	0.00332553	0.874467	0.00123018	0.97205	0.999097		AC005253.1	-0.00220124	-0.695745	0.00102995	0.974424	0.990368
AC104564.1	0.0175581	-0.540712	0.0151684	0.902082	0.999085		AC240565.4	-0.0335725	0.874474	0.09634	0.756533	0.922431		AC009682.1	-0.0325462	-0.0850119	0.109303	0.741224	0.913146		AC104564.1	-0.013241	-0.540208	0.0173302	0.895375	0.999097		LINC00665	0.0110477	0.180233	0.0139796	0.905979	0.990368
AC022706.1	-0.00484068	0.970769	0.00383882	0.950647	0.999085		RTCA-AS1	0.0191962	0.5233	0.0809596	0.776244	0.922431		AL441992.2	-0.0215415	-0.167276	0.106439	0.744516	0.913146		AC138207.5	-0.00940272	1.12533	0.059809	0.807005	0.999097		AC011462.5	0.00659383	-0.171777	0.00763055	0.930463	0.990368
AC080112.5	0.0142212	1.48779	0.027489	0.868454	0.999085		LINC01291	0.0988658	0.530502	0.0780173	0.78024	0.922431		SENCR	-0.0211435	0.24512	0.113657	0.73631	0.913146		AC005670.3	-0.00823501	1.26468	0.0231663	0.879152	0.999097		SLC16A1-AS1	-0.0168924	-0.766415	0.0622155	0.803239	0.990368
TSPOAP1-AS1	0.00210736	1.47241	0.00144006	0.96976	0.999085		PAXBP1-AS1	-0.0152865	0.420101	0.0972128	0.755468	0.922431		AC020703.1	0.021696	-0.409899	0.0983012	0.754147	0.922986		AC068234.2	-0.00558088	0.38286	0.00272945	0.958377	0.999097		ODC1-DT	0.00583641	-0.445354	0.0097135	0.921571	0.990368
AC005332.6	0.000722764	2.27086	0.000213095	0.988365	0.999085		AL021707.6	0.02166	-0.523547	0.0942167	0.759146	0.922431		AC103858.3	0.0195283	0.104457	0.0917926	0.76217	0.926876		LRRC8C-DT	-0.0107365	0.333403	0.0737558	0.786176	0.999097		AC007877.1	0.0148531	0.506674	0.0326879	0.856677	0.990368
AC005332.5	0.0016232	-0.773689	0.000388801	0.984285	0.999085		OGFRP1	0.0171788	-0.479011	0.0909678	0.763208	0.922431		LINC01506	0.0256115	3.2454	0.0937739	0.759696	0.926876		AC005332.2	-0.0105889	-0.568454	0.0203164	0.886775	0.999097		AC016747.1	-0.0170255	0.629048	0.101707	0.750065	0.990368
AC100786.1	-0.0140562	-0.179865	0.0338327	0.854217	0.999085		AC084198.4	-0.0170756	1.32911	0.0806551	0.776654	0.922431		AC010168.2	0.01955	-0.316301	0.0924466	0.76135	0.926876		AC100786.1	-0.00295359	-0.17964	0.00331469	0.954136	0.999097		AC012368.1	0.00398242	3.59516	0.00554041	0.940726	0.990368
CCDC18-AS1	0.00301534	2.72195	0.0026678	0.958849	0.999085		TMEM44-AS1	-0.0186512	-0.359535	0.0863081	0.769175	0.922431		CFAP58-DT	-0.0233287	1.29969	0.0899923	0.764444	0.927676		CCDC18-AS1	-0.00396235	2.72204	0.00959959	0.922031	0.999097		AC114752.2	-0.00304914	2.791	0.0014101	0.970076	0.990368
AC132872.1	-0.00391183	0.137312	0.00279763	0.957861	0.999085		AC139887.2	-0.0213482	-0.732436	0.0872963	0.767895	0.922431		LINC01237	0.0238804	-0.387152	0.0883581	0.766529	0.927821		AC132938.4	0.00518778	-0.0795687	0.00901493	0.924435	0.999097		BOLA3-AS1	-0.0120239	-0.600085	0.0397854	0.842068	0.990368
AC132938.4	-0.0079018	-0.0796058	0.0103615	0.919006	0.999085		AC147067.1	-0.017569	0.582946	0.100224	0.751832	0.922431		KMT2E-AS1	0.0147999	0.198892	0.0873732	0.767796	0.927821		DLGAP1-AS1	-0.00623231	1.3814	0.0189236	0.8907	0.999097		AC019069.1	0.00572119	-0.711022	0.00791182	0.929196	0.990368
NDUFV2-AS1	0.00422891	-0.344399	0.00381662	0.96557	0.999085		AL645568.1	-0.0126492	0.108652	0.0818204	0.775089	0.922431		ZSCAN16-AS1	0.0166382	0.982264	0.0847326	0.771232	0.929549		AP002478.1	-0.0249053	-0.304434	0.0743984	0.785269	0.999097		LINC01291	-0.0334282	0.530641	0.00982353	0.92113	0.990368
AC015819.1	0.00444563	0.617757	0.00419791	0.948393	0.999085		AC025171.2	0.019314	0.956944	0.103511	0.747933	0.922431		LINC02361	-0.015072	1.15778	0.0837956	0.772465	0.929549		NDUFV2-AS1	-0.00267165	-0.344496	0.00314236	0.955343	0.999097		RERE-AS1	-0.0197223	1.39962	0.109418	0.741093	0.990368
ZNF236-DT	0.00298011	0.619034	0.00204128	0.964001	0.999085		AL390957.1	0.0294592	-0.272965	0.0901377	0.764259	0.922431		AL132780.1	0.0179322	0.351637	0.0763335	0.782564	0.930367		ZNF236-DT	-0.00295819	0.618974	0.00409596	0.949023	0.999097		LINC00342	0.00933101	1.44949	0.0139868	0.905955	0.990368
AC005253.1	0.0174223	-0.695494	0.0383162	0.844973	0.999085		AL662844.4	0.0217169	2.21324	0.0817981	0.775119	0.922431		UBL7-AS1	-0.0124924	0.00742022	0.0734938	0.786546	0.930367		AC022098.1	-0.00862991	0.228209	0.0453809	0.980119	0.999097		STARD7-AS1	0.00154385	0.63833	0.00148042	0.96934	0.990368
AC011462.5	-0.0199538	-0.171642	0.0404565	0.840759	0.999085		AL451165.2	-0.0175835	-0.247304	0.0754353	0.783815	0.922431		AL031714.1	0.0219586	-0.575763	0.0798818	0.777698	0.930367		LINC01841	0.016683	-0.646396	0.0411319	0.839453	0.999097		AC097448.1	0.00362381	1.30378	0.0063202	0.936701	0.990368
CARD8-AS1	-0.00123106	4.20958	0.000502069	0.982142	0.999085		AC006333.1	0.018076	-0.375334	0.0795795	0.778108	0.922431		NDUFV2-AS1	0.0140995	-0.344557	0.0723567	0.788164	0.930367		AC024075.2	0.00206039	0.846877	0.00244429	0.960609	0.999097		AC009506.2	0.0190007	2.47621	0.0882399	0.766681	0.990368
AC008969.1	0.0134025	-0.0983772	0.024224	0.876446	0.999085		AC064807.1	0.0185771	0.0399878	0.0781131	0.780109	0.922431		ILF3-DT	-0.0117294	2.21593	0.0708755	0.790292	0.930367		LINC01534	-0.0123057	-0.373873	0.0640655	0.973288	0.999097		AC010894.3	-0.0112976	1.07558	0.0528903	0.818302	0.990368
LINC01871	-0.0105748	1.55958	0.0079096	0.929206	0.999085		AC083843.3	-0.028238	-0.139227	0.102948	0.748596	0.922431		LINC01534	-0.0215305	-0.373737	0.156054	0.777575	0.930367		AL445426.1	-0.0200432	0.156822	0.0494311	0.824243	0.999097		LINC01857	-0.0226006	-0.232522	0.0313511	0.859607	0.990368
AC010969.2	-0.0172443	0.103446	0.0556297	0.81374	0.999085		CHRM3-AS2	-0.0312203	2.59866	0.098336	0.754105	0.922431		LINC01857	0.0351225	-0.232785	0.0773629	0.78114	0.930367		CARD8-AS1	0.00349596	4.2095	0.0082605	0.927657	0.999097		AL035661.1	-0.0302221	1.7289	0.0542654	0.815997	0.990368
AC104794.3	0.0159181	0.875263	0.0429772	0.835942	0.999085		SGMS1-AS1	-0.0123507	0.995179	0.0856555	0.770025	0.922431		SATB1-AS1	0.0147488	1.83918	0.0702393	0.791213	0.930367		AC016747.1	-0.012027	0.628733	0.0600463	0.80663	0.999097		ZNF337-AS1	0.0212694	0.796887	0.092884	0.760803	0.990368
ODC1-DT	-0.0144791	-0.445157	0.0338077	0.85427	0.999085		CFAP58-DT	0.0222064	1.29976	0.0760829	0.782912	0.922431		AC010210.1	-0.0212998	-0.654398	0.0702196	0.791242	0.930367		LBX2-AS1	-0.0169824	-0.55894	0.0784303	0.779674	0.999097		AL034550.2	-0.0310676	-0.389018	0.09324	0.760359	0.990368
WARS2-AS1	0.00303871	0.80116	0.0020641	0.9638	0.999085		AC022075.1	-0.0237584	1.09492	0.100435	0.751581	0.922431		AC107027.3	-0.0163272	-0.483006	0.0773694	0.781131	0.930367		LINC01291	0.08507	0.530294	0.0754864	0.783743	0.999097		AL035071.1	-0.00919234	0.386216	0.018607	0.891612	0.990368
AC093159.1	-0.0407374	-0.254001	0.0484338	0.825996	0.999085		AC023157.3	-0.0118386	1.02994	0.0781625	0.780041	0.922431		AC000123.1	0.0153649	1.6565	0.0754306	0.783822	0.930367		RERE-AS1	-0.00522137	1.39928	0.00894185	0.924741	0.999097		AATBC	0.00223517	2.37997	0.00244427	0.96061	0.990368
AC008074.2	0.0061895	-0.480878	0.00528363	0.942114	0.999085		LINC01215	-0.0121846	2.92597	0.071783	0.788986	0.92424		AC093673.1	0.0137709	1.48253	0.0692913	0.792595	0.930367		LINC01127	0.0152909	2.7952	0.040678	0.84033	0.999097		PIK3CD-AS1	0.0201119	-0.384233	0.108467	0.742181	0.990368
RERE-AS1	0.0117995	1.39936	0.0228204	0.88005	0.999085		MBNL1-AS1	-0.0139943	-0.400694	0.0721696	0.788432	0.92424		LINC00853	0.0261712	-0.199726	0.0657932	0.797781	0.93264		AC010894.3	-0.00125706	1.07542	0.000797487	0.977494	0.999097		LINC01547	-0.0020736	1.08446	0.00147477	0.969398	0.990368
EIF2AK3-DT	-0.0361708	-0.802964	0.196164	0.798155	0.999085		AL359762.1	0.0193999	0.773821	0.0687759	0.79335	0.925575		LINC00476	0.0155786	0.284565	0.0661883	0.797188	0.93264		AC114760.2	0.0151153	1.38902	0.0467806	0.828945	0.999097		MCM3AP-AS1	-0.0128608	-0.203389	0.0491673	0.824705	0.990368
AC103563.7	0.0269829	0.0391295	0.0589662	0.808342	0.999085		AL035071.1	0.0184656	0.386206	0.0695133	0.79227	0.925575		ZNF528-AS1	-0.0170855	-0.541965	0.0639575	0.800561	0.933988		HECW2-AS1	0.012689	0.46921	0.0397969	0.842045	0.999097		C22orf34	0.00323248	0.981588	0.00402213	0.949484	0.990368
STARD7-AS1	-0.00187482	0.638345	0.00127035	0.971597	0.999085		IATPR	0.0192397	1.04014	0.0663313	0.796973	0.927916		LINC01569	-0.00968855	-0.736475	0.0240995	0.876761	0.950541		LINC01963	-0.00917505	1.69994	0.0453379	0.831563	0.999097		AC022382.2	-0.0232383	0.60392	0.0953072	0.7578	0.990368
AC079922.2	0.00368459	-0.131514	0.00222405	0.962425	0.999085		AC006369.1	0.0163337	0.987867	0.0576175	0.810504	0.936538		LINC00565	-0.0139054	0.0576327	0.0251249	0.874188	0.950541		AC009950.1	0.0151819	1.72201	0.0440972	0.833849	0.999097		AC083855.2	-0.00688675	0.760776	0.0126178	0.910655	0.990368
AC009961.4	0.00148179	0.357925	0.000384955	0.984362	0.999085		AC107068.1	0.014016	0.109067	0.0579126	0.810029	0.936538		FOXD2-AS1	-0.0102774	-0.0839756	0.030349	0.861846	0.950541		AL034550.2	-0.0126284	-0.3894	0.0184944	0.891939	0.999097		LINC02084	0.0208809	0.860496	0.0534394	0.817378	0.990368
ANKRD44-AS1	-0.0382198	-0.800759	0.0701987	0.791272	0.999085		AL590723.1	0.00986304	1.51467	0.0553698	0.814168	0.936538		DICER1-AS1	-0.012518	-0.566233	0.0453874	0.831472	0.950541		C21orf62-AS1	-0.0112278	-0.320648	0.047918	0.997357	0.999097		ITGA9-AS1	0.0186775	-0.723173	0.0412263	0.839272	0.990368
AC021016.2	0.013642	1.88344	0.0366823	0.848273	0.999085		AC008957.1	0.042789	0.78084	0.0578748	0.81009	0.936538		AC025917.1	0.016132	-0.350911	0.0389106	0.843791	0.950541		AATBC	0.000254796	2.37993	3.69181e-05	0.995157	0.999097		CCR5AS	-0.0243242	0.136277	0.0766232	0.782162	0.990368
AC009950.1	0.0131214	1.7217	0.0165225	0.897828	0.999085		ATXN1-AS1	0.0163717	-0.496615	0.0560896	0.812987	0.936538		AC018904.1	-0.00937337	-0.251963	0.0220303	0.88213	0.950541		MCM3AP-AS1	0.0126228	-0.203559	0.0556951	0.813633	0.999097		LINC02019	-0.00783893	-0.836339	0.0152216	0.901912	0.990368
AC093642.1	-0.0314126	1.26045	0.0629621	0.802086	0.999085		AL683807.1	-0.0206208	1.17065	0.0559507	0.813214	0.936538		AL139246.3	0.0154428	-0.734392	0.0544011	0.837078	0.950541		LINC00528	0.000665302	1.42659	0.000417386	0.983717	0.999097		AL590560.3	-0.034315	-0.821107	0.0856311	0.770056	0.990368
OSER1-DT	0.00843905	2.68482	0.0172772	0.895534	0.999085		AC008555.1	0.0177228	-0.370643	0.0525846	0.818818	0.936962		AC004233.2	0.0115248	-0.766496	0.0290554	0.864793	0.950541		NUP50-DT	0.00417236	2.34824	0.00791848	0.929167	0.999097		TMEM44-AS1	-0.00167524	-0.359574	0.000764039	0.977971	0.990368
AL118506.1	-0.00145802	0.840448	0.00080886	0.977334	0.999085		AC009950.1	-0.0183164	1.72173	0.051748	0.82024	0.936962		AC026471.1	-0.020771	-0.58379	0.127812	0.868664	0.950541		AC018809.2	-0.0120169	-0.262906	0.0730658	0.787154	0.999097		AC092535.5	-0.00204681	1.58954	0.00034608	0.985173	0.990368
AL031846.2	-0.0247479	-0.0739293	0.065405	0.798365	0.999085		PRKAG2-AS1	0.0126265	-0.0520301	0.0517137	0.820299	0.936962		COX10-AS1	-0.0126229	1.32281	0.0936432	0.828181	0.950541		AC083855.2	0.000715101	0.760571	0.000158247	0.989973	0.999097		NOP14-AS1	0.0111262	1.64652	0.0699869	0.79158	0.990368
NUP50-DT	-0.00546103	2.34825	0.00674721	0.934602	0.999085		IFNG-AS1	0.0422877	-0.180222	0.0512654	0.821066	0.936962		AC138207.5	-0.00825599	1.12563	0.0384254	0.844755	0.950541		FGD5-AS1	0.00311967	5.86896	0.011672	0.914055	0.999097		LINC002481	0.0137604	1.01282	0.0345604	0.852675	0.990368
AC096921.2	-0.0037574	-0.288627	0.00283495	0.957581	0.999085		SCAMP1-AS1	0.00925994	1.05082	0.0495162	0.824094	0.938552		AC006449.7	0.00872359	0.276594	0.0281396	0.866921	0.950541		AC096921.2	0.00112932	-0.288597	0.000522323	0.981785	0.999097		LINC01094	0.0193539	0.998185	0.0919922	0.761919	0.990368
LINC02158	0.0239775	0.970511	0.0607567	0.805512	0.999085		AC144831.1	-0.0157446	-0.633044	0.0436706	0.834643	0.940503		TMEM99	-0.0110089	-0.0447863	0.0346045	0.852582	0.950541		ITGA9-AS1	-0.0205374	-0.723663	0.0587675	0.808659	0.999097		AC018797.3	-0.00709657	1.21934	0.00503221	0.943505	0.990368
AL590560.3	-0.00328947	-0.818903	0.000497164	0.982229	0.999085		AC010642.2	-0.0114945	0.236917	0.0430098	0.835881	0.940503		LINC00909	-0.00625208	2.20811	0.0343219	0.853178	0.950541		AC092053.6	0.0208567	1.19728	0.0394951	0.842637	0.999097		AC097376.3	0.00908701	0.785503	0.0409825	0.839741	0.990368
AC083798.2	-0.00890732	-0.763759	0.00872323	0.925664	0.999085		LINC02580	0.0135217	0.489589	0.0473321	0.827955	0.940503		AC068473.5	-0.0128414	-0.756043	0.0285798	0.865894	0.950541		AC096970.1	-0.0137052	-0.152628	0.0207841	0.885488	0.999097		LINC02432	0.0107143	1.96216	0.00651387	0.93574	0.990368
AC108718.1	-0.00693704	0.977322	0.00555179	0.940666	0.999085		AC022382.2	0.0164082	0.603778	0.045095	0.832008	0.940503		LINC01841	-0.013287	-0.646677	0.0219797	0.882264	0.950541		AC084198.4	-0.0136437	1.32877	0.0658219	0.797737	0.999097		AC139720.1	-0.0166937	0.171334	0.0473584	0.827908	0.990368
AC139887.2	0.00369718	-0.732542	0.00158914	0.968234	0.999085		CKMT2-AS1	0.0122265	0.423428	0.043465	0.835027	0.940503		AC012313.1	-0.0104225	0.00863768	0.0426905	0.836482	0.950541		MBNL1-AS1	0.00683542	-0.40063	0.0225435	0.950358	0.999097		GAS5	0.0193606	5.20575	0.0856928	0.769976	0.990368
CTBP1-DT	-0.00706675	2.29491	0.0206198	0.885939	0.999085		KMT2E-AS1	0.0104693	0.198901	0.0413984	0.838941	0.940503		AC104794.3	0.0136647	0.875063	0.0521442	0.819565	0.950541		AC092535.5	-0.000754536	1.58952	5.4938e-05	0.994092	0.999097		AC008957.1	0.0523594	0.781074	0.0934732	0.760069	0.990368
LINC002481	0.00762389	1.01311	0.0060359	0.938138	0.999085		AC002467.1	0.0139329	0.680609	0.0417388	0.83829	0.940503		ODC1-DT	-0.0121549	-0.444997	0.0399391	0.841767	0.950541		WDFY3-AS2	-0.0118907	-0.699965	0.0293847	0.864037	0.999097		NNT-AS1	-0.00249972	1.35166	0.0051482	0.942859	0.990368
LINC01094	-0.00188677	0.998419	0.000498275	0.982209	0.999085		AF117829.1	0.0136729	-0.520709	0.0414508	0.838841	0.940503		LINC02611	-0.00735778	0.259316	0.0222962	0.881426	0.950541		AC018797.3	-0.00466214	1.21927	0.00256435	0.959654	0.999097		VCAN-AS1	0.0037877	1.49249	0.000860315	0.976625	0.990368
AP001816.1	-0.00130467	-0.0690649	0.000285457	0.986534	0.999085		AP003068.2	0.0199614	2.19947	0.0405619	0.840554	0.940503		AC010894.3	-0.00854205	1.07555	0.0292091	0.86444	0.950541		AC097376.3	0.000331523	0.785604	6.00945e-05	0.993821	0.999097		TMEM161B-AS1	-0.00783935	2.0001	0.0177459	0.894135	0.990368
AC018797.3	-0.013739	1.21924	0.010913	0.916886	0.999085		AC005670.3	-0.0119652	1.26482	0.0392891	0.843043	0.941453		AC096667.1	-0.00787313	2.33682	0.0350439	0.85166	0.950541		LINC02432	-0.00699834	1.96186	0.00328185	0.954363	0.999097		LINC01184	0.00566981	2.08746	0.0236968	0.877787	0.990368
AC026748.3	0.0203714	-0.135684	0.0533396	0.817545	0.999085		AC132872.5	-0.0170009	-0.822052	0.0338576	0.854164	0.945072		AL844908.1	0.0110352	-0.52622	0.026242	0.871445	0.950541		LINC02273	-0.0256069	2.09848	0.0491116	0.824803	0.999097		LINC02863	-0.00609635	4.09601	0.021756	0.882861	0.990368
AC008875.3	-0.00364829	3.44533	0.00386872	0.950455	0.999085		CHROMR	0.00797337	1.22914	0.0347333	0.852311	0.945072		AC245452.1	0.0122389	-0.0134526	0.0504406	0.822487	0.950541		AC104083.1	0.0104931	0.123997	0.0193547	0.88947	0.999097		U91328.1	0.00927617	-0.0790337	0.0375828	0.846445	0.990368
NNT-AS1	0.000649275	1.35168	0.000203085	0.988642	0.999085		AL031590.1	-0.0137762	-0.432847	0.0330403	0.855915	0.945072		CCR5AS	0.016613	0.135256	0.0332075	0.855555	0.950541		GAS5	-0.00700067	5.20539	0.0127816	0.91008	0.999097		HCG11	0.0145035	2.57415	0.0938594	0.759589	0.990368
SCAMP1-AS1	-0.0137194	1.05101	0.0680347	0.794441	0.999085		NUP50-DT	-0.0100492	2.34823	0.0356614	0.850374	0.945072		TMEM44-AS1	0.0136232	-0.359537	0.0496776	0.823813	0.950541		AC084871.4	0.014392	1.11913	0.0321531	0.857842	0.999097		AL645933.3	-0.0169574	0.208391	0.0191776	0.889973	0.990368
LINC02062	0.0186487	0.136925	0.0549721	0.814824	0.999085		AC000123.1	-0.0107531	1.65631	0.0358811	0.849919	0.945072		AP001816.1	0.00942141	-0.069085	0.0264082	0.871042	0.950541		VCAN-AS1	0.00124262	1.49248	0.000110418	0.991625	0.999097		AL645933.4	-0.0180036	0.869862	0.066686	0.796443	0.990368
LINC00847	0.00925476	0.402711	0.0204733	0.886342	0.999085		VIM-AS1	0.00838157	3.79153	0.0321681	0.857809	0.945072		AC139720.1	0.0155242	0.171372	0.0399419	0.841762	0.950541		MEF2C-AS1	-0.00795796	-0.0667848	0.0200786	0.887435	0.999097		TRAM2-AS1	-0.00914418	-0.205531	0.0288389	0.865293	0.990368
ATXN1-AS1	0.0136224	-0.496824	0.024289	0.876281	0.999085		LINC02422	0.0086883	0.570441	0.032894	0.856231	0.945072		HEIH	0.00794387	1.32401	0.027864	0.867568	0.950541		EPB41L4A-AS1	0.00158872	2.35183	0.00123556	0.971989	0.999097		AL139042.1	-0.0212029	1.92733	0.00373775	0.9513	0.990368
AL137003.1	0.00259819	-0.0229326	0.00121028	0.972277	0.999085		AC024028.1	0.0480207	0.196692	0.0300999	0.862408	0.946505		U91328.1	-0.010102	-0.0788703	0.0414072	0.860406	0.950541		SAP30L-AS1	0.00340716	-0.200291	0.00434222	0.947515	0.999097		WAKMAR2	-0.0110823	0.657217	0.0595646	0.841309	0.990368
AL645933.3	-0.00388259	0.208481	0.00059728	0.980522	0.999085		AC016065.1	0.0125404	-0.681243	0.0303462	0.861852	0.946505		AL513550.1	0.0197438	0.113102	0.0450251	0.832136	0.950541		HEIH	0.00602328	1.3239	0.0198809	0.887987	0.999097		AL512306.2	-0.00823025	-0.254055	0.0148831	0.903003	0.990368
AL451165.2	0.0213553	-0.247638	0.0730069	0.787238	0.999085		AC066613.1	-0.014643	-0.559695	0.0258098	0.872499	0.953549		AC002467.1	0.0149722	0.680717	0.0498623	0.823491	0.950541		U91328.1	0.00151701	-0.0788597	0.00111179	0.973428	0.999097		Z94721.1	-0.0185747	0.633015	0.031474	0.859335	0.990368
TRAF3IP2-AS1	0.0280078	-0.432871	0.239582	0.900878	0.999085		MHENCR	0.00769033	1.10719	0.0252776	0.873809	0.953549		PAXIP1-AS1	0.032144	0.202803	0.499903	0.832343	0.950541		HCG11	-0.00602758	2.57398	0.0189326	0.890674	0.999097		AC024028.1	0.0374254	0.196875	0.0198248	0.888144	0.990368
WAKMAR2	-0.0150137	0.657012	0.0617221	0.804005	0.999085		HEIH	0.00767281	1.32364	0.0261143	0.871756	0.953549		AF228727.1	-0.0139905	-0.603906	0.0218368	0.882645	0.950541		ZSCAN16-AS1	-0.00594481	0.982225	0.0133262	0.908192	0.999097		MAGI2-AS3	-0.0251268	-0.197415	0.0232413	0.878958	0.990368
AL035530.2	0.00804607	0.38947	0.0141667	0.905355	0.999085		LINC00649	0.0100054	3.27497	0.0243503	0.876127	0.954263		LINC01278	-0.00752187	2.02611	0.0455921	0.831098	0.950541		AL662844.4	0.00271267	2.21283	0.00164521	0.967679	0.999097		MKLN1-AS	-0.00936236	-0.0739574	0.030839	0.860746	0.990368
AC147651.1	-0.00292442	1.40324	0.000581784	0.980777	0.999085		AC009779.3	0.00771205	0.547973	0.0231767	0.879125	0.955715		BACE1-AS	-0.012672	-0.736081	0.0418162	0.838142	0.950541		TRAM2-AS1	-0.0109953	-0.205296	0.0478251	0.827076	0.999097		AC093673.1	0.00847927	1.48277	0.0268089	0.870077	0.990368
TRG-AS1	0.0176368	3.19142	0.0674967	0.795237	0.999085		LINC00243	0.00997787	0.650554	0.0217978	0.882749	0.957841		AP003486.1	0.00570119	1.51128	0.0247512	0.875119	0.950541		LINC01624	-0.00237995	-0.747554	0.00128976	0.971381	0.999097		LINC01006	-0.0272577	-0.768017	0.094684	0.758568	0.990368
AC124014.1	-0.0306688	-0.118954	0.055863	0.813358	0.999085		AL445426.1	0.014796	0.15696	0.0209703	0.88498	0.95845		LINC02446	0.0182486	2.21486	0.0241981	0.876511	0.950541		AC093627.5	0.00138318	0.143864	0.000884451	0.976299	0.999097		LINC00968	0.0145509	-0.30274	0.0645877	0.799602	0.990368
LINC00467	0.00397553	-0.289077	0.00255113	0.959759	0.999085		LRRC8C-DT	-0.00634821	0.333651	0.0201275	0.887299	0.959152		AC023157.3	-0.00695753	1.02966	0.0283536	0.86642	0.950541		AC073957.3	-0.00447585	-0.413292	0.00539511	0.941507	0.999097		OTUD6B-AS1	0.0063696	3.28207	0.0318099	0.858594	0.990368
NFE4	0.0277432	2.21881	0.069499	0.792291	0.999085		LINC01841	0.0126484	-0.646557	0.0188105	0.891025	0.959565		AC025164.2	0.0102624	-0.459635	0.029867	0.862936	0.950541		AC018647.2	-0.0108181	0.789845	0.0667771	0.796307	0.999097		AC009682.1	-0.0244255	-0.0858691	0.0611272	0.804932	0.990368
AC006333.1	0.0151108	-0.375368	0.0363157	0.849024	0.999085		MAPKAPK5-AS1	0.00508019	2.7194	0.0193506	0.889481	0.959565		LINC01137	0.0139205	0.57346	0.0534985	0.817278	0.950541		AC004847.1	-0.00273472	2.15912	0.00267262	0.958812	0.999097		AC040970.1	-0.00137476	1.18457	0.00061981	0.980158	0.990368
LYPLAL1-DT	-0.0133702	0.0091795	0.0155083	0.900997	0.999085		AF228727.1	-0.0129079	-0.603335	0.0176131	0.894529	0.961535		LINC01547	0.00780577	1.08453	0.020421	0.886486	0.952889		AC124014.1	-0.00792206	-0.119017	0.00747105	0.931192	0.999097		MINCR	-0.0178966	-0.833841	0.0578326	0.810158	0.990368
AC073342.2	-0.0250343	-0.642248	0.0463002	0.829812	0.999085		AL132780.1	0.00822672	0.351676	0.0147297	0.903501	0.962212		LINC02432	-0.0189807	1.96209	0.0195215	0.888998	0.953803		LINC02604	0.00953086	-0.17886	0.0238569	0.877378	0.999097		AL161725.1	0.00839266	-0.0959779	0.00973855	0.92147	0.990368
LINC01003	0.00898695	1.23354	0.0223229	0.881355	0.999085		AL355073.1	-0.0121587	1.19088	0.01615	0.89898	0.962212		AC015726.1	0.00854449	-0.633872	0.0187796	0.891114	0.95429		AC006333.1	0.00196088	-0.375188	0.00117675	0.972663	0.999097		AL158206.1	-0.0176122	-0.184824	0.0734046	0.786673	0.990368
MCPH1-AS1	0.0125029	0.401474	0.0218236	0.88268	0.999085		DRAIC	0.00889179	1.06695	0.0147178	0.90354	0.962212		LINC00494	-0.0140745	-0.746441	0.017042	0.896243	0.956215		AC090114.2	0.00717883	0.15591	0.0166332	0.897488	0.999097		LINC01128	0.00250523	1.52024	0.0041258	0.948838	0.990368
AC064807.1	0.00172723	0.0402806	0.000407254	0.983916	0.999085		ZNF710-AS1	0.0063579	0.582386	0.0162087	0.898798	0.962212		AL662844.4	0.00975845	2.213	0.0170892	0.896101	0.956215		LINC01006	-0.0047303	-0.767708	0.00343506	0.953311	0.999097		LINC01504	0.0115501	1.27097	0.0744742	0.785162	0.990368
ZNNT1	-0.00291828	0.0550371	0.00159117	0.968214	0.999085		AL109955.1	0.0117736	-0.0725317	0.0588387	0.902299	0.962212		AC066613.1	0.0107375	-0.560441	0.0141126	0.905535	0.958583		AC090152.1	0.011272	-0.0312678	0.0248967	0.874756	0.999097		AL162586.1	-0.0188814	-0.522051	0.0613373	0.804604	0.990368
AC009682.1	0.015016	-0.0856873	0.0143424	0.904773	0.999085		RAP2C-AS1	-0.00744268	-0.849689	0.014139	0.905447	0.962457		AL035071.1	0.0084699	0.3862	0.0149239	0.902871	0.958583		AC083843.3	0.00787473	-0.139423	0.0102092	0.919601	0.999097		AL592301.1	0.00286516	-0.10095	0.000656713	0.979576	0.990368
AF228727.1	-0.0233642	-0.604307	0.0356384	0.850422	0.999085		AL162377.1	-0.0061019	-0.348887	0.0122482	0.911968	0.966148		STX18-AS1	0.00507748	0.0970369	0.0137317	0.906812	0.958583		DOCK8-AS1	0.0150297	-0.736389	0.0602189	0.806358	0.999097		BX890604.2	-0.0126409	-0.0537852	0.0305519	0.861389	0.990368
LINC01128	0.0087618	1.52015	0.0299415	0.862767	0.999085		AC110285.2	0.0105695	-0.204303	0.0116149	0.914265	0.966148		LINC00265	-0.00659459	0.430411	0.0150866	0.902345	0.958583		LINC01128	-0.00170621	1.52021	0.00224704	0.962231	0.999097		ZNF674-AS1	-0.0116885	-0.698005	0.05021	0.908022	0.990368
NALT1	-0.0169933	-0.498379	0.0182613	0.892618	0.999085		AC019069.1	0.00732631	-0.711067	0.011756	0.913748	0.966148		AC073342.2	-0.0104033	-0.641941	0.0138473	0.906423	0.958583		CR786580.1	0.00496357	-0.126113	0.00364982	0.951876	0.999097		Z83843.1	0.0144515	0.64865	0.0418029	0.838167	0.990368
GK-AS1	-0.0243614	-0.439829	0.0414255	0.838889	0.999085		AC232271.1	0.00858605	-0.761192	0.0112406	0.915653	0.966148		AP000766.1	-0.0234261	-0.317958	0.161972	0.908525	0.958627		LINC01506	0.00509334	3.24533	0.00444478	0.9469	0.999097		RAP2C-AS1	-0.0178599	-0.849845	0.0862171	0.899985	0.990368
AC232271.1	0.0245181	-0.759733	0.0597984	0.807021	0.999085		AL109741.1	0.00508942	0.214091	0.00839003	0.927094	0.974637		AC040970.1	0.00586359	1.18452	0.010871	0.917046	0.965843		AL162586.2	-0.0039393	0.440571	0.00241153	0.960874	0.999097		WAC-AS1	-0.0134065	3.95344	0.0955691	0.757478	0.990368
LINC01278	-0.00212531	2.02593	0.00215635	0.963	0.999085		ZSCAN16-AS1	0.00539779	0.982392	0.00870635	0.925736	0.974637		LINC02325	0.00513485	0.470615	0.00929791	0.923262	0.967066		AL161785.1	0.0140689	1.66843	0.0763288	0.782571	0.999097		SGMS1-AS1	0.00719881	0.995193	0.0314442	0.859401	0.990368
AL590764.1	0.00472232	0.442193	0.00504272	0.943447	0.999085		ERVK13-1	-0.00506529	1.35833	0.00754074	0.930872	0.97601		DLGAP1-AS2	-0.00621007	-0.603463	0.00949777	0.922444	0.967066		AL592301.1	-0.0135467	-0.101169	0.0172277	0.895683	0.999097		ENTPD1-AS1	0.00484046	-0.542367	0.00646037	0.936004	0.990368
LINC00894	-0.0190968	-0.355164	0.0332462	0.855472	0.999085		AP003065.3	-0.00587151	0.719518	0.00733901	0.931801	0.97601		IATPR	-0.00723881	1.03994	0.00964607	0.921843	0.967066		AL109627.1	0.00623519	0.323798	0.0154336	0.901234	0.999097		RPARP-AS1	0.003141	1.40169	0.00849062	0.926659	0.990368
CELF2-AS1	0.0188834	1.42626	0.0181487	0.892947	0.999085		VCAN-AS1	-0.0108535	1.49252	0.00656039	0.935512	0.978112		AL034550.2	0.00943623	-0.389695	0.00833604	0.927328	0.969556		RAP2C-AS1	0.0151937	-0.849577	0.0735171	0.856097	0.999097		AL731557.1	-0.0045	1.77661	0.00243933	0.960649	0.990368
AL731567.1	-0.00626945	0.589369	0.00535265	0.941738	0.999085		AC080112.5	-0.0048568	1.48799	0.00508568	0.943207	0.982578		ANKRD44-AS1	0.00946742	-0.801079	0.00707621	0.93303	0.973744		VIM-AS1	-0.00536938	3.79162	0.0171008	0.896066	0.999097		AL731571.1	-0.019398	-0.260738	0.0716277	0.789209	0.990368
SGMS1-AS1	0.012866	0.994982	0.0583745	0.809288	0.999085		PEG13	-0.00402348	0.725218	0.00519989	0.942574	0.982578		AC009113.1	0.0044649	-0.503966	0.00574969	0.939619	0.97797		NUTM2B-AS1	-0.00344309	2.19953	0.00574541	0.939642	0.999097		ZBED5-AS1	0.00806829	1.09194	0.0226498	0.880496	0.990368
AL365434.2	-0.0375329	-0.575988	0.0628082	0.802323	0.999085		LINC01184	0.00256735	2.08744	0.00445748	0.946824	0.98456		AC022382.2	0.00563523	0.603849	0.00558534	0.940487	0.97797		AL365434.2	-0.011972	-0.577798	0.0119481	0.913049	0.999097		LINC02723	0.010665	0.538624	0.0181911	0.892823	0.990368
AL731557.1	0.00909068	1.77662	0.00569136	0.939926	0.999085		TRAF3IP2-AS1	-0.0107011	-0.432812	0.0578812	0.948859	0.984892		AC093297.2	-0.00299067	0.859284	0.00486667	0.944441	0.980306		RPARP-AS1	0.00388425	1.4017	0.0152202	0.901916	0.999097		RELA-DT	-0.00813757	-0.0541845	0.0263425	0.871202	0.990368
AL731571.1	-0.0170687	-0.260716	0.0327064	0.856637	0.999085		LINC00211	-0.00445407	1.86588	0.00361397	0.952112	0.986485		AL162377.1	0.00338786	-0.348971	0.00384867	0.950584	0.982565		KCNQ1OT1	-0.0114457	0.202187	0.0321395	0.857871	0.999097		AP003065.3	0.0102595	0.719285	0.0238832	0.877311	0.990368
KCNQ1OT1	-0.018156	0.202148	0.0387386	0.844132	0.999085		NIFK-AS1	-0.00210966	0.956043	0.00291597	0.95698	0.987961		MAP3K14-AS1	0.0146547	0.349812	0.0789384	0.948524	0.982565		ZBED5-AS1	-0.00373688	1.09181	0.00576346	0.939547	0.999097		AP000787.1	-0.0139674	1.64993	0.0334111	0.855118	0.990368
AC073172.1	-0.0318879	1.41063	0.029474	0.863832	0.999085		STXBP5-AS1	-0.00321742	0.131642	0.00296689	0.956606	0.987961		AC016065.1	-0.00430269	-0.681022	0.00366852	0.951753	0.982565		LINC02724	0.0124098	0.0912114	0.0647583	0.799343	0.999097		AP000766.1	-0.00741944	-0.317663	0.0179245	0.893606	0.990368
FAM111A-DT	-0.0106299	0.545673	0.0400273	0.892501	0.999085		LINC01891	-0.0045742	-0.0891956	0.00198932	0.964461	0.988017		AC079921.1	-0.00436597	-0.788077	0.00336638	0.95378	0.98289		AP003068.2	0.0199085	2.20038	0.0499927	0.823264	0.999097		BACE1-AS	-0.00666	-0.735645	0.0121233	0.942712	0.990368
LINC02724	-0.0139499	0.0906433	0.0366057	0.84843	0.999085		AC096970.1	0.00490942	-0.152403	0.00213156	0.963214	0.988017		NIPBL-DT	-0.00207843	1.84823	0.00239484	0.96101	0.987721		AP000879.1	0.0103157	0.447456	0.0475959	0.827484	0.999097		MATN1-AS1	0.00400631	-0.804796	0.00427808	0.947904	0.990368
AP001189.3	-0.0286747	0.774179	0.0177497	0.894123	0.999085		AC084871.4	-0.00472056	1.11896	0.00262816	0.959156	0.988017		AC024028.1	0.0128015	0.196594	0.00228553	0.961909	0.987721		AP000766.1	0.0129765	-0.317772	0.0627836	0.906293	0.999097		AP003486.1	-0.000931942	1.5113	0.000674718	0.979298	0.990368
RAB30-DT	0.0194524	-0.118361	0.0786999	0.779306	0.999085		RELA-DT	0.0022945	-0.0542227	0.00185949	0.96564	0.988017		CR786580.1	0.00308791	-0.126149	0.00123053	0.972046	0.996347		LINC02762	0.00236079	-0.0583249	0.00116229	0.972832	0.999097		CD27-AS1	0.00813858	1.2508	0.0325532	0.856969	0.990368
MRPL20-AS1	-0.00464007	2.78122	0.01162	0.914246	0.999085		PCED1B-AS1	-0.00178615	4.34347	0.00197807	0.964562	0.988017		C21orf62-AS1	0.0147119	-0.320512	0.0668096	0.974362	0.996941		BACE1-AS	0.00676308	-0.735643	0.014832	0.903169	0.999097		AC022075.1	-0.0111269	1.0951	0.0242009	0.876504	0.990368
AP000866.1	-0.0111509	-0.739635	0.0133737	0.90803	0.999085		LINC01569	-0.00263495	-0.736718	0.00171456	0.969464	0.990164		NPTN-IT1	-0.00195201	-0.757297	0.000436349	0.983351	0.998324		MATN1-AS1	0.00159258	-0.804715	0.000808319	0.977342	0.999097		AC010168.2	-0.00305371	-0.315715	0.00223578	0.962326	0.990368
PCED1B-AS1	0.0118968	4.34385	0.0533982	0.817447	0.999085		AP000977.1	0.00200556	0.696161	0.00109004	0.973689	0.992713		ZNF710-AS1	0.000276266	0.582444	3.29609e-05	0.995424	0.998324		GSEC	0.00715897	1.88542	0.0125144	0.911021	0.999097		AL031602.2	0.0101603	2.9172	0.0550911	0.814628	0.990368
AC004865.2	0.0126817	-0.190449	0.0266064	0.870564	0.999085		LINC00639	-0.00298116	-0.590938	0.000516994	0.981878	0.994592		PRSS30P	-0.00271901	0.378278	0.000494121	0.982284	0.998324		AP003486.1	-0.0043109	1.51129	0.01726	0.895586	0.999097		LINC02555	0.0293936	0.62108	0.0630605	0.801935	0.990368
GIHCG	-0.0014362	0.233847	0.000330848	0.985503	0.999085		AC005332.5	0.0113307	-0.774422	0.0318285	0.989323	0.994592		ZNF529-AS1	-0.000974781	-0.611585	0.000270778	0.986885	0.998324		NINJ2-AS1	-0.0113404	2.44329	0.0537397	0.816874	0.999097		LRRK2-DT	0.00140008	1.51921	0.000825546	0.977102	0.990368
AC048341.1	-0.00870685	-0.561549	0.0116006	0.914318	0.999085		ZNF529-AS1	0.00608003	-0.611695	0.0101922	0.989393	0.994592		AC006369.1	0.000442736	0.987744	4.64913e-05	0.994565	0.998324		CD27-AS1	0.000659766	1.25087	0.000251317	0.987365	0.999097		AL513327.1	-0.00346512	1.18257	0.00318623	0.955032	0.990368
CNOT2-DT	-0.0139804	-0.655058	0.0352394	0.851252	0.999085		LINC002481	0.00146657	1.01305	0.0003479	0.985134	0.994592		PAX8-AS1	0.00185251	2.76213	0.000102585	0.991927	0.998324		AC092747.4	-0.0101893	1.10356	0.0677466	0.794867	0.999097		AC004865.2	0.0164485	-0.190993	0.0815011	0.775517	0.990368
AC024909.1	0.0106603	-0.864477	0.0178661	0.893779	0.999085		AC078846.1	-0.00080566	-0.510468	0.000232864	0.987837	0.994592		LINC00528	-7.62179e-05	1.42659	4.42207e-06	0.998324	0.998324		AC023157.3	-0.00137709	1.0298	0.00137092	0.970495	0.999097		IFNG-AS1	0.0377894	-0.181592	0.0457209	0.830863	0.990368
AL844908.1	0.000770419	-0.525967	7.22029e-05	0.993227	0.999361		AC090198.1	0.0110598	0.236708	0.0523795	0.977403	0.994592		LINC01094	-0.000413933	0.998315	4.33322e-05	0.994753	0.998324		LINC02422	0.00807447	0.570796	0.0352664	0.851195	0.999097		AL691432.2	-0.00101164	-0.266853	0.000367376	0.984724	0.990368
AC025171.1	0.000442536	1.64805	0.00010685	0.991761	0.999361		AL451123.1	-0.00210961	0.866308	0.00055117	0.981289	0.994592		WDFY3-AS2	-0.00108058	-0.699861	0.000159391	0.989937	0.998324		AC008124.1	0.00580089	2.69137	0.053991	0.816454	0.999097		LINC02361	-0.010246	1.15813	0.0413754	0.838985	0.990368
AC215522.2	0.000624088	1.53856	2.76078e-05	0.995812	0.999361		Z83843.1	-0.00157164	0.648614	0.000465082	0.982812	0.994592		AL645568.1	-0.00720045	0.108443	0.0279008	0.979618	0.998324		IFNG-AS1	0.0114333	-0.18071	0.00495626	0.943933	0.999097		LINC00539	-0.00254005	-0.321372	0.00159475	0.968178	0.990368
WDR11-AS1	0.000625618	2.25864	2.67352e-05	0.995879	0.999361		AL139246.3	0.000637862	-0.734784	8.53923e-05	0.992635	0.996105		AC009126.1	0.00162994	-0.805972	0.000741275	0.978302	0.998324		AC007298.2	0.0145233	-0.165545	0.0480071	0.826752	0.999097		MDS2	0.000837401	-0.450692	8.71126e-05	0.992561	0.996031
AL359762.1	-0.000151555	0.773604	5.7862e-07	0.999394	0.999394		LINC01948	0.000327102	0.465379	2.5553e-05	0.995971	0.997709		PRR7-AS1	-0.00121071	-0.194981	0.000317089	0.985807	0.998324		MAPKAPK5-AS1	0.000765688	2.71935	0.00056738	0.981016	0.999097		AL139246.3	0.000123008	-0.734787	1.90175e-06	0.998901	0.999631
AC107027.3	7.96703e-05	-0.482802	1.56894e-06	0.999002	0.999394		LINC01534	0.0140192	-0.373877	0.0636019	0.999585	0.999585		AC006333.1	0.000285809	-0.375298	1.82434e-05	0.996596	0.998324		AC103563.7	6.45756e-06	0.038355	2.47768e-09	0.99996	0.99996		AL109627.1	9.74761e-06	0.323644	2.13767e-07	0.999631	0.999631

## Sheet: ESM Table 4
SIDD			SIRD			MOD			MD			MDH
Gene name	s0		Gene name	s0		Gene name	s0		Gene name	s0		Gene name	s0
Intercept	0.106557		Intercept	0.196721		Intercept	0.209016		Intercept	0.27459		Intercept	0.213115
AL354696.2	0.010986					AC073210.3	0.054397
						AC079922.2	0.0466258
						AL035530.2	0.0440462
						GSEC	0.041954
						LINC00957	0.0398569
						RAB30-DT	0.0368746
						RELA-DT	0.0327673
						AL683807.1	0.0215292
						AP000787.1	0.0211602
						MALINC1	0.0199463
						AC132872.1	0.0198241
						AC105206.2	0.0197905
						AC092490.1	0.0174478
						LINC00211	0.0174032
						LINC02772	0.0167867
						LINC02273	0.010555
						CCNT2-AS1	0.00911398
						ARRDC1-AS1	0.00833617
						AP000879.1	0.00773608
						AC083855.2	0.00489707
						LINC00667	0.00304698
						ZNF710-AS1	0.00252879
						PCED1B-AS1	0.00195516
						Z97989.1	0.00137586
						FGD5-AS1	-0.0452897
						AC026748.3	-0.0202396
						Z83843.1	-0.0197722
						NRAV	-0.0183684
						AP003068.2	-0.0163917
						AC107068.1	-0.0163538
						AC093159.1	-0.01624
						PAXBP1-AS1	-0.0162131
						KANSL1-AS1	-0.0158775
						AL359644.1	-0.0157098
						LINC01003	-0.0138734
						AL731571.1	-0.0132066
						AC119428.2	-0.0118017
						AL157895.2	-0.00962026
						AC007381.1	-0.0081725
						CHROMR	-0.00811318
						LOXL1-AS1	-0.00668209
						MAGI2-AS3	-0.00652077
						AC009119.1	-0.0057436
						AL132800.1	-0.00271173
						AC139795.2	-0.00210282
						MYO16-AS1	-0.0016839
						AC083798.2	-0.00159054

## Sheet: ESM Table 5
SIDD							SIRD							MOD							MD							MDH
Gene name	logFC	logCPM	F	PValue	FDR		Gene name	logFC	logCPM	F	PValue	FDR		Gene name	logFC	logCPM	F	PValue	FDR		Gene name	logFC	logCPM	F	PValue	FDR		Gene name	logFC	logCPM	F	PValue	FDR
EXD2	0.149677	1.55721	18.8639	2.06533e-05	0.0818799		SMIM1	0.797681	1.56101	16.9286	5.32239e-05	0.422012		NPRL3	0.501104	5.37872	32.6603	3.21106e-08	0.000254605		MEOX1	-0.370799	0.236119	20.1758	1.09409e-05	0.0867508		GPR15	-0.874457	2.8675	23.8364	1.90488e-06	0.0151038
MFSD2A	-0.299809	0.353629	19.3404	1.63878e-05	0.0818799		KLF5	0.140756	1.37225	12.9138	0.000395049	0.450529		DNAJB2	0.216892	4.93561	26.664	5.05138e-07	0.00200262		LTK	0.393804	0.508112	17.7939	3.48069e-05	0.0919945		TRAF3	-0.100461	4.39866	16.6448	6.12119e-05	0.0648644
GNPDA2	0.132297	2.16272	14.7178	0.000159329	0.230844		ZFYVE1	0.0771672	3.71428	13.2384	0.000335173	0.450529		STRADB	0.542962	6.11996	22.1159	4.31316e-06	0.0113997		ACSM3	-0.16315	1.16294	18.2126	2.8365e-05	0.0919945		MYEF2	0.688602	1.03008	17.6252	3.78041e-05	0.0648644
BCKDHB	0.178268	1.02032	14.5339	0.000174684	0.230844		SERPINF1	-0.187723	1.25561	11.6319	0.000759412	0.450529		C5orf15	-0.0844459	4.11553	21.3057	6.35425e-06	0.0125957		GPR15	0.576718	2.88749	14.4074	0.000186105	0.259243		METRNL	0.15518	4.05974	15.4225	0.000112127	0.0648644
NDUFAF6	0.214327	0.531161	15.1645	0.00012749	0.230844		ESPN	0.436341	0.906192	11.0747	0.00101131	0.450529		IRF3	0.117343	4.42604	20.3597	1.00121e-05	0.01416		ADPRH	0.108797	2.70139	14.3023	0.000196174	0.259243		ZNF93	0.16292	1.1863	15.2412	0.00012271	0.0648644
NMT2	0.190479	2.79353	15.2211	0.000123944	0.230844		KANK2	0.344499	0.319604	11.1647	0.000965506	0.450529		OPTN	0.305863	6.16442	20.219	1.07151e-05	0.01416		NUDCD1	0.0937215	2.12919	14.9567	0.000141411	0.259243		OLIG2	-0.270283	0.599147	17.7858	3.49452e-05	0.0648644
GPX7	0.202118	1.63522	13.9738	0.000231348	0.262051		AP2A1	0.106351	5.64706	11.1918	0.000952128	0.450529		DNAJA4	0.217069	2.32586	18.848	2.08133e-05	0.0171182		ERMAP	-0.0934693	2.11446	10.877	0.00111992	0.470036		UMPS	-0.0940051	2.78006	16.172	7.7314e-05	0.0648644
STXBP3	0.0924314	5.15839	13.1368	0.000352862	0.289537		MYL9	0.467489	3.79287	12.3792	0.000518348	0.450529		GSPT1	0.282333	6.25923	18.7727	2.15893e-05	0.0171182		IRF8	0.107421	5.14367	11.331	0.000886307	0.470036		TIPARP	0.103843	4.00547	15.2797	0.000120382	0.0648644
ANKMY1	0.156871	2.2971	12.7182	0.000436265	0.289537		BAG6	0.156221	6.62681	11.1103	0.000992919	0.450529		DCAF12	0.370539	6.78288	19.4572	1.54854e-05	0.0171182		LRRC75A	-0.181749	1.55161	11.2989	0.000901061	0.470036		RABGAP1L	0.136364	5.58986	17.0264	5.07232e-05	0.0648644
MED15	-0.108123	5.2378	12.7095	0.000438194	0.289537		TMEM63B	0.188892	2.92432	12.8737	0.000403171	0.450529		MXI1	0.35076	5.44034	19.2207	1.73664e-05	0.0171182		ZNF543	0.129522	0.737538	11.2891	0.000905627	0.470036		GRPEL2	-0.105094	2.90932	15.4397	0.000111172	0.0648644
DENND1A	-0.157816	3.75868	13.3211	0.000321456	0.289537		SESN1	-0.1563	3.81208	11.0565	0.00102088	0.450529		PLEK2	0.513032	1.57626	18.1455	2.93092e-05	0.017906		KIF3C	-0.143456	2.53956	12.1299	0.00058861	0.470036		LTB	-0.158296	6.68	15.7862	9.3594e-05	0.0648644
ADD3	0.0916686	7.04893	13.0088	0.000376478	0.289537		KEL	0.47225	0.783034	15.3376	0.000116959	0.450529		MARK3	0.119347	5.19145	17.2902	4.45568e-05	0.017906		MGAT3	0.199391	0.965396	10.6971	0.00122907	0.470036		TPST1	0.385184	2.20868	15.7676	9.4461e-05	0.0648644
MAP4K3	0.165251	1.43935	12.5087	0.000485289	0.295989		DUSP10	0.105834	1.58633	11.0529	0.00102277	0.450529		NTAN1	0.194948	2.79368	18.4064	2.58059e-05	0.017906		CCDC50	0.133449	3.38463	11.0645	0.00101666	0.470036		SLC6A8	-0.481811	3.66961	15.9312	8.71045e-05	0.0648644
MACROH2A2	0.235691	0.210219	12.2596	0.000550937	0.312027		LRRC8A	0.0806922	3.70074	11.9653	0.000640237	0.450529		RANBP10	0.259533	4.25378	16.9782	5.19406e-05	0.017906		SYNPO	0.263859	0.570276	11.0901	0.00100335	0.470036		SFXN2	-0.197636	0.513551	15.7299	9.62454e-05	0.0648644
FCGR1A	-0.43239	2.87121	12.0949	0.000599239	0.316758		SLC6A8	0.411941	3.6804	12.1783	0.000574251	0.450529		SLC4A1	0.586286	6.71391	17.2628	4.51609e-05	0.017906		AGPAT5	0.0877582	3.26551	10.5826	0.00130417	0.470036		RNF41	0.0750076	4.50935	17.4941	4.0314e-05	0.0648644
PAPSS1	-0.210176	4.51926	11.7432	0.000717305	0.35547		MRPL17	-0.0946911	2.66812	11.0945	0.00100106	0.450529		SLC14A1	0.426829	2.93393	17.3262	4.37761e-05	0.017906		NUGGC	0.243337	0.750341	10.7385	0.00120307	0.470036		HERPUD1	0.0844435	5.42139	15.0098	0.000137713	0.0682453
PDE4A	-0.193318	2.38901	10.9759	0.00106418	0.404769		PUS3	-0.0973193	1.79314	11.6179	0.000764885	0.450529		FECH	0.362069	3.67843	17.0505	5.01263e-05	0.017906		VAV2	0.127636	3.03797	11.0607	0.00101867	0.470036		SEMA3C	0.170599	1.85276	14.7174	0.000159362	0.0743281
GPCPD1	0.170182	5.79349	11.0329	0.00103337	0.404769		PHLDA1	-0.223086	0.664738	11.5402	0.00079601	0.450529		BCL2L1	0.42106	6.25707	17.0617	4.98519e-05	0.017906		STAM	-0.0669056	2.85373	10.7693	0.00118405	0.470036		FFAR2	-0.176844	6.73535	14.3404	0.000192461	0.0763011
ZFP64	-0.140368	1.70112	11.0933	0.00100166	0.404769		YBX1	0.17514	7.83874	10.0347	0.0017336	0.469761		GPR146	0.40947	0.410528	18.0952	3.00394e-05	0.017906		CDKN1C	-0.304484	2.41929	12.4823	0.000491844	0.470036		GOLIM4	0.134157	2.03473	14.3565	0.000190913	0.0763011
TMEM121B	-0.301908	2.70936	10.9025	0.00110526	0.404769		RGS6	0.255247	0.991885	9.61219	0.0021616	0.469761		GUK1	0.368044	7.89668	17.1483	4.77721e-05	0.017906		PRMT3	0.0711739	2.04223	10.5918	0.00129793	0.470036		MMP8	-0.721041	2.10995	14.4316	0.000183864	0.0763011
TMEM267	0.143391	1.5435	10.9024	0.00110533	0.404769		LTK	-0.351877	0.497838	9.8089	0.00195031	0.469761		POLL	0.306921	4.1517	17.1567	4.75755e-05	0.017906		POU2AF1	0.27789	2.63629	11.8321	0.000685401	0.470036		RPA2	0.0879884	4.82235	14.2204	0.000204397	0.0771743
SDF4	-0.078751	5.20846	10.8716	0.00112308	0.404769		NEO1	-0.188955	1.62012	8.90192	0.00314004	0.469761		GPR137	0.130461	2.11062	17.1702	4.72621e-05	0.017906		RARG	0.0975566	2.77967	10.9582	0.00107396	0.470036		KLHDC8B	0.251007	2.39076	13.8384	0.000247645	0.0885499
PRPF38A	0.0630211	4.49752	10.4214	0.00141779	0.430819		MAP2K3	0.115386	6.02893	9.04259	0.00291546	0.469761		PCED1B	0.168329	3.94257	17.4394	4.14094e-05	0.017906		GPSM2	-0.123509	1.20058	10.2566	0.00154452	0.482382		KLHL8	0.112783	4.19701	13.7658	0.000256861	0.0885499
SCAMP5	0.317679	0.481975	10.3457	0.00147466	0.430819		ABHD15	-0.0972447	2.86338	9.07455	0.00286678	0.469761		KANK2	0.420455	0.329428	16.555	6.39847e-05	0.0195129		KLF11	-0.101464	3.30519	9.89093	0.00186854	0.482382		CD86	0.0876787	4.6597	13.5271	0.000289698	0.0918805
SH3GL1	-0.0982385	3.82623	10.1649	0.00161995	0.430819		ITGA2B	0.336375	5.24091	8.97506	0.00302114	0.469761		MKRN1	0.220806	7.36367	16.6485	6.10997e-05	0.0195129		AIM2	0.19759	2.92374	10.1198	0.00165844	0.482382		TIFA	-0.151555	3.37202	13.5763	0.000282595	0.0918805
PREPL	0.0980847	3.27312	10.09	0.00168437	0.430819		MRC2	0.378806	1.62494	9.20776	0.00267263	0.469761		ALAS2	0.614626	8.24412	16.6334	6.15578e-05	0.0195129		TIFA	0.117841	3.37434	9.9878	0.00177649	0.482382		CCNG2	0.096743	5.66471	13.2432	0.00033436	0.101967
SLC25A12	0.0869807	2.74173	10.113	0.00166429	0.430819		ZNF266	-0.15315	4.31103	9.75384	0.00200724	0.469761		SPTSSA	-0.13793	3.3603	15.8591	9.02721e-05	0.020056		TNFRSF8	-0.108624	3.0348	9.87315	0.00188597	0.482382		RNF187	-0.150689	4.9302	13.0391	0.000370743	0.108875
ACP6	0.189334	1.22292	10.4752	0.00137881	0.430819		ZNF486	-0.150532	2.79994	10.4468	0.00139927	0.469761		GPD2	-0.130754	3.62019	15.7736	9.41821e-05	0.020056		GPR146	-0.289627	0.40014	10.083	0.00169047	0.482382		TMX4	0.117422	6.50935	12.7635	0.000426356	0.120735
PRKRA	0.115104	1.78476	10.4242	0.00141579	0.430819		SLC16A1	0.092201	2.48501	9.26224	0.00259717	0.469761		FBXO7	0.37211	8.45755	16.3402	7.11427e-05	0.020056		MGAM	-0.180613	7.30641	9.90992	0.00185013	0.482382		KANK2	-0.368264	0.321468	12.6268	0.000457	0.120785
ITM2C	0.21481	3.78353	10.5389	0.001334	0.430819		ZNF677	-0.234105	0.807306	9.03404	0.00292864	0.469761		TBC1D22B	0.172698	2.902	16.1934	7.65007e-05	0.020056		TWNK	0.0914772	1.96609	10.1013	0.00167449	0.482382		SLC38A5	-0.373573	4.04514	12.6652	0.000448179	0.120785
UBE2J2	-0.0849753	3.96436	10.1331	0.00164699	0.430819		KIF5C	-0.194563	1.39143	9.03192	0.00293192	0.469761		TMEM63B	0.202711	2.91944	15.7326	9.61192e-05	0.020056		TIMM10	0.124955	1.90683	10.4459	0.00139989	0.482382		IRS2	0.184341	4.80447	12.1216	0.00059112	0.122431
SEMA4B	-0.121807	5.35173	9.67582	0.00209083	0.502368		MFSD6	0.0748315	3.84448	8.94636	0.00306724	0.469761		SERINC1	-0.100005	7.26713	16.2656	7.38144e-05	0.020056		USP46	0.114546	1.88607	9.50782	0.00228307	0.507793		MYADM	0.159355	6.80324	12.2138	0.000563953	0.122431
XYLT2	-0.09221	2.71646	9.68664	0.00207903	0.502368		TGM2	0.322073	1.0708	9.12879	0.00278605	0.469761		VPS41	-0.0826762	4.7512	15.7872	9.35472e-05	0.020056		ANGEL2	0.0610227	3.65014	9.57842	0.00220017	0.507793		RYBP	0.0877308	5.62501	12.0857	0.000602051	0.122431
GPALPP1	0.100902	2.77705	9.16109	0.00273909	0.50706		THEM5	-0.185383	1.45676	9.31721	0.00252323	0.469761		TMOD1	0.473583	2.49645	16.3396	7.11634e-05	0.020056		TRIM35	0.06392	3.40545	9.67934	0.00208697	0.507793		XPR1	0.0760936	3.53058	12.0289	0.000619764	0.122431
ZC3H7A	0.0628774	4.5783	9.21827	0.00265791	0.50706		SELP	0.237535	2.51379	9.1074	0.0028176	0.469761		PSMD5	-0.0797094	3.44553	15.8158	9.22317e-05	0.020056		PAWR	0.199444	0.34447	9.54855	0.00223487	0.507793		LRRN3	-0.543144	2.22431	12.2091	0.000565311	0.122431
ULK2	0.119204	2.98315	8.73615	0.00342755	0.50706		PTPN13	-0.271445	0.792624	10.0933	0.00168149	0.469761		ZBTB43	-0.0943092	2.93196	15.7761	9.40655e-05	0.020056		SCARB1	0.130663	1.20746	9.48915	0.00230553	0.507793		CCN3	0.251785	2.72729	11.9649	0.000640387	0.122431
PCTP	-0.141079	4.08553	9.27703	0.00257706	0.50706		IL7R	-0.153815	8.21889	10.3588	0.00146464	0.469761		SLC6A8	0.464526	3.68792	15.7378	9.58705e-05	0.020056		HECW2	-0.175642	2.10199	9.35256	0.00247682	0.516807		DENND3	-0.144239	6.85803	12.1676	0.000577411	0.122431
ZNF555	0.12918	1.17434	9.29458	0.00255341	0.50706		ZSCAN9	-0.123543	1.32956	10.2196	0.00157451	0.469761		MPP1	0.222427	6.203	16.0558	8.18887e-05	0.020056		PLIN2	-0.090006	4.16731	9.38819	0.00243092	0.516807		AQP3	-0.19818	4.41655	12.2199	0.000562207	0.122431
NFIC	-0.148029	3.70136	8.79334	0.00332544	0.50706		SUPT3H	-0.14811	0.614633	9.60168	0.00217353	0.469761		FAM210B	0.41206	6.68483	15.629	0.000101192	0.0205731		CERS2	-0.0567166	4.92365	9.20305	0.00267928	0.544718		GPR137B	0.152879	2.64783	12.3107	0.000536765	0.122431
GALNT14	-0.396548	0.216133	8.9341	0.00308716	0.50706		NT5E	-0.279253	2.06767	8.92362	0.00310427	0.469761		SECISBP2L	-0.0910834	4.88964	15.2069	0.000124825	0.0210582		YBX1	-0.146194	7.84217	8.73207	0.00343495	0.565871		P4HA1	0.091416	3.45714	12.3054	0.000538213	0.122431
TMEM87B	0.0975581	3.89751	8.77054	0.00336578	0.50706		CTSB	0.114022	7.23821	10.4493	0.00139747	0.469761		WDR59	0.0884778	3.21407	15.3713	0.00011502	0.0210582		C16orf91	0.091041	1.27293	8.91203	0.00312333	0.565871		SCD	-0.202251	1.41787	12.0812	0.000603435	0.122431
TASP1	0.119738	1.16055	8.8045	0.00330588	0.50706		MAF1	0.117008	5.32745	9.49854	0.0022942	0.469761		TMEM167B	-0.0752553	5.39013	15.3877	0.000114081	0.0210582		PIGW	0.1096	0.663447	8.81755	0.00328315	0.565871		BICDL1	-0.124002	2.92979	11.9402	0.00064852	0.122431
GABPB2	0.117409	3.5298	8.722	0.00345331	0.50706		TARBP1	-0.149589	2.85368	10.8119	0.00115822	0.469761		NAA20	-0.0960112	2.8748	15.3106	0.000118542	0.0210582		CBWD2	0.131918	2.14871	8.552	0.00377873	0.565871		DUT	0.282297	3.54583	11.8319	0.000685444	0.12352
CENPC	0.10438	3.45332	8.95515	0.00305306	0.50706		GKAP1	-0.152216	0.239087	8.96645	0.00303489	0.469761		MAPRE1	-0.0728049	5.91987	15.3054	0.00011885	0.0210582		PID1	0.152512	3.13458	8.53581	0.00381131	0.565871		TWNK	-0.108717	1.96599	11.8373	0.000683558	0.12352
ABCE1	0.0739863	3.96573	9.59209	0.00218448	0.50706		C9orf64	0.0761151	2.33892	9.69998	0.00206455	0.469761		FDPS	0.0809173	2.77026	15.2075	0.000124789	0.0210582		THEM5	0.155256	1.45469	8.70251	0.00348911	0.565871		MPZL1	0.198922	5.23828	11.6623	0.000747674	0.13174
ENG	-0.157541	2.74465	8.82368	0.00327253	0.50706		CIZ1	0.0831786	4.57399	10.3192	0.0014951	0.469761		MMP8	0.662928	2.09711	15.2654	0.000121241	0.0210582		VPREB3	0.285048	1.11509	8.54656	0.00378965	0.565871		DNAJA4	-0.166305	2.32191	11.4864	0.000818267	0.136121
MLLT10	0.102601	3.50155	9.1425	0.00276602	0.50706		C9orf78	0.240248	6.28514	8.98633	0.00300323	0.469761		RNF10	0.255933	7.24223	15.3474	0.000116391	0.0210582		TFIP11	-0.0837397	4.1618	8.89316	0.00315459	0.565871		HAPLN3	-0.205678	2.94659	11.443	0.000836708	0.136121
IKZF5	0.0790797	3.61567	8.85035	0.00322673	0.50706		FOXO4	0.128245	4.8462	9.72538	0.00203732	0.469761		RPGRIP1	-0.23655	1.84412	15.1183	0.000130458	0.021403		MTMR14	-0.0427374	5.2186	9.01001	0.00296597	0.565871		PDE4A	0.143524	2.38801	11.3241	0.000889463	0.136121
ACADSB	0.0965097	3.02017	8.93651	0.00308323	0.50706		PLCE1	-0.177404	0.123568	9.54404	0.00224014	0.469761		RUNDC3A	0.47916	4.09415	14.9715	0.000140365	0.021403		CXCR6	0.250673	2.03968	8.80235	0.00330963	0.565871		CD244	0.1205	4.42381	11.3437	0.000880538	0.136121
DLAT	0.0850063	2.852	8.78729	0.00333609	0.50706		PPME1	0.0744571	2.31258	9.4308	0.00237716	0.469761		TMEM30A	-0.0773417	6.48983	15.0587	0.000134396	0.021403		PAICS	0.0778675	3.361	8.5149	0.00385383	0.565871		UBE2K	0.0661804	4.50517	11.4566	0.0008309	0.136121
PYROXD1	0.136095	1.95058	8.89902	0.00314485	0.50706		ENDOD1	0.149936	3.84418	9.40067	0.00241504	0.469761		ADIPOR1	0.339266	8.49432	14.9784	0.000139882	0.021403		TMEM192	0.0566606	3.01223	8.66616	0.0035569	0.565871		TSPAN17	-0.102208	3.39949	11.28	0.000909879	0.136121
RXYLT1	0.140376	0.655179	9.061	0.00288733	0.50706		RIC8B	-0.0919337	1.68595	9.2014	0.0026816	0.469761		CAPN5	0.271623	1.31495	15.0228	0.000136824	0.021403		SIMC1	0.0808865	1.56048	8.61888	0.00364711	0.565871		TMEM63B	-0.171716	2.92361	11.3328	0.0008855	0.136121
ARL1	0.0781494	3.11292	9.50981	0.0022807	0.50706		ALKBH2	-0.123094	0.8475	9.51498	0.00227452	0.469761		HAPLN3	0.230917	2.94651	14.8206	0.000151351	0.0214722		WIPI2	-0.0497	5.24578	8.88495	0.00316829	0.565871		MKI67	-0.294388	1.28214	11.3123	0.000894861	0.136121
OASL	-0.387981	4.13526	8.81805	0.00328228	0.50706		RNF123	0.170943	3.85747	8.86455	0.00320262	0.470251		DCAF6	0.134576	4.20378	14.8658	0.000147974	0.0214722		IFT88	-0.109681	1.45412	8.56718	0.00374843	0.565871		DUS1L	-0.0817436	4.30766	11.1468	0.000974439	0.13797
CCNJ	0.101727	1.84816	8.62779	0.00362994	0.51396		MCC	-0.213143	0.877474	8.77198	0.00336319	0.48485		TFR2	0.257313	0.27811	14.8166	0.000151651	0.0214722		EBF1	0.253971	0.184774	8.43943	0.00401135	0.578291		RELL1	0.162643	3.79426	11.1754	0.000960187	0.13797
MRPS35	0.0894149	3.45738	8.64011	0.00360633	0.51396		DMTN	0.320913	6.97628	8.69825	0.00349698	0.495135		DTX3	0.179897	1.73685	14.9226	0.000143835	0.0214722		ZNF260	0.0704831	2.61278	8.35542	0.00419449	0.583475		KCTD20	0.0740741	5.83196	11.152	0.000971828	0.13797
ALKBH2	0.144623	0.847143	8.50612	0.00387182	0.53859		FANCM	-0.116993	1.06485	7.69196	0.00597848	0.495278		CALU	-0.0844485	3.65867	14.7586	0.000156109	0.0217155		ZNF347	0.123835	1.39652	8.37244	0.0041567	0.583475		FOSB	0.241881	0.433994	11.1102	0.000992967	0.138127
DCAF12	-0.329469	6.78256	8.46044	0.00396686	0.542297		GON7	-0.0989907	1.75541	8.16341	0.00464596	0.495278		LGALS3	0.3019	6.15107	14.526	0.000175375	0.0219097		RGCC	-0.121058	3.56073	7.2933	0.00740968	0.588107		ESPN	-0.44238	0.909504	10.7675	0.00118512	0.14876
TNFRSF9	-0.238801	1.81422	8.42264	0.00404729	0.543914		ANKRD9	0.280111	1.26145	8.60853	0.00366716	0.495278		AHSP	0.493764	4.74016	14.4178	0.000185137	0.0219097		DPH2	0.0626853	2.32122	7.66554	0.00606389	0.588107		SLC25A42	-0.0977067	2.70434	10.8669	0.00112578	0.14876
KLF5	-0.143491	1.37025	7.57352	0.00637124	0.549104		PPP1R13B	-0.102864	1.50887	7.31211	0.0073348	0.495278		MRC2	0.462857	1.62357	14.5076	0.000176996	0.0219097		SPRED1	-0.137071	1.49511	7.41237	0.00694868	0.588107		ZNF717	-0.170161	0.630358	10.7505	0.00119559	0.14876
ARID4A	0.0877088	4.98689	7.63669	0.0061586	0.549104		ECHDC2	-0.188682	2.14088	6.98035	0.00877774	0.495278		R3HDM4	0.204258	8.33746	14.4509	0.000182089	0.0219097		ZNF469	0.135787	0.674416	7.75403	0.00578271	0.588107		MSMO1	-0.0976546	2.63934	10.8529	0.00113397	0.14876
DNAJA3	0.0799644	3.36639	8.14141	0.00470078	0.549104		SLC30A4	-0.10927	1.08021	7.83151	0.0055475	0.495278		TRIB3	0.200214	1.89782	14.5575	0.000172625	0.0219097		MYO1C	0.0966311	2.51067	7.37331	0.00709657	0.588107		DRAXIN	0.391949	0.546286	10.8317	0.00114647	0.14876
INTS2	0.0978595	2.60725	8.05634	0.00491908	0.549104		DTWD1	-0.0825626	1.75159	6.79012	0.00973417	0.495278		RBM38	0.306003	6.46229	14.5934	0.000169553	0.0219097		PHOSPHO1	-0.181175	6.97978	8.25902	0.00441525	0.588107		CRISP3	-0.490318	1.72581	10.7422	0.00120074	0.14876
AFMID	0.16941	0.315865	7.82173	0.00557664	0.549104		GNB5	0.112317	2.68846	7.07029	0.00835982	0.495278		ASCC2	0.320619	6.14366	14.544	0.000173795	0.0219097		SOCS3	0.176969	4.38208	7.78366	0.00569158	0.588107		NFKB2	-0.108321	5.27562	10.8989	0.00110736	0.14876
SLC14A1	-0.388453	2.92955	7.6049	0.0062647	0.549104		HAGH	0.253968	5.24367	8.2852	0.00435413	0.495278		IGF2BP2	0.347343	3.1626	14.4491	0.000182252	0.0219097		ESPN	-0.351885	0.914111	8.19671	0.00456424	0.588107		SLC31A1	0.11207	3.71991	10.7013	0.00122642	0.149604
ZNF554	0.154985	0.526421	8.29804	0.00432449	0.549104		PARN	0.0521061	3.6817	7.42996	0.00688309	0.495278		CRISP3	0.530007	1.71025	14.5599	0.000172417	0.0219097		GADD45B	0.085712	4.66464	7.41129	0.00695271	0.588107		C2CD2	-0.135344	0.983561	10.6599	0.00125297	0.150527
ZNF627	0.101252	2.02188	7.86728	0.00544227	0.549104		BCKDK	0.0788219	3.94655	7.15506	0.00798468	0.495278		IFIT1B	0.429419	2.87436	14.4237	0.000184588	0.0219097		BST2	0.0986403	4.85104	8.11911	0.00475703	0.588107		AARS1	-0.0807985	3.93567	10.5481	0.00132768	0.155108
BRD4	-0.112496	5.38091	8.36391	0.00417561	0.549104		HNRNPA1P48	-0.0861618	3.7985	7.41906	0.00692364	0.495278		DMTN	0.403558	6.97518	14.343	0.000192206	0.0224118		CD79A	0.244911	4.22254	7.75111	0.00579176	0.588107		CIZ1	-0.0809917	4.57342	10.5444	0.00133022	0.155108
DDA1	-0.0697718	3.31798	7.99079	0.00509436	0.549104		RSPRY1	0.0402224	3.70434	7.85098	0.00548996	0.495278		LTF	0.659081	5.00715	14.141	0.000212701	0.0229413		VSTM1	-0.228805	2.71152	7.56807	0.00638995	0.588107		NPRL3	-0.299878	5.36266	10.4273	0.00141347	0.161953
PEX13	0.0760579	2.68252	7.96536	0.00516408	0.549104		PFN1	0.105537	3.9734	8.39634	0.00410424	0.495278		TIPARP	-0.103514	4.00502	14.2481	0.000201579	0.0229413		FIZ1	0.0748803	1.59464	7.66435	0.00606777	0.588107		LTF	-0.616137	5.00933	10.4052	0.00142978	0.161953
SMPD4	-0.0809566	3.41955	7.78052	0.00570118	0.549104		INCA1	-0.137053	0.183595	6.76121	0.00988869	0.495278		KLHL8	-0.119163	4.19619	14.1523	0.000211504	0.0229413		TSPAN2	-0.141501	4.45145	7.33554	0.00724264	0.588107		RNF123	-0.180837	3.85882	10.3188	0.00149543	0.162428
PTPN18	-0.0854535	6.06594	7.73326	0.00584749	0.549104		C17orf75	-0.0880274	1.70652	7.50694	0.00660357	0.495278		FBXL17	-0.0822394	3.44229	14.2144	0.000205009	0.0229413		NDUFV3	-0.0716374	2.97569	7.88748	0.00538373	0.588107		SERINC1	0.0787962	7.26926	10.3226	0.00149247	0.162428
NUP35	0.115081	1.03349	8.19163	0.00457662	0.549104		LASP1	0.0638306	7.28994	7.02085	0.00858693	0.495278		NIPSNAP3A	-0.150561	2.89491	14.1279	0.000214107	0.0229413		GPR171	0.115121	3.08909	7.64638	0.0061266	0.588107		TSC22D3	0.143161	8.75357	10.3238	0.00149151	0.162428
SLMAP	0.0664685	4.74887	7.7728	0.00572482	0.549104		SLC4A1	0.399378	6.69143	7.57806	0.00635572	0.495278		GRK5	-0.113934	4.02542	14.193	0.000207222	0.0229413		SEL1L3	0.0982122	4.96836	7.91207	0.00531336	0.588107		LATS2	0.0860807	3.22599	10.2743	0.00153038	0.163979
EOGT	0.134218	1.8135	7.76023	0.00576353	0.549104		PHOSPHO1	0.190992	6.97755	7.57698	0.00635941	0.495278		COIL	-0.0730843	2.71539	14.0548	0.000222118	0.0234823		ABCE1	0.0463964	3.96402	7.58836	0.00632062	0.588107		C16orf91	-0.104836	1.27125	10.1773	0.00160953	0.17016
PCCB	-0.100002	2.36089	7.60576	0.00626179	0.549104		SLC16A6	0.0884765	3.28562	7.155	0.00798492	0.495278		EXOC5	-0.0782913	4.49333	13.9505	0.000234071	0.0237082		FHDC1	-0.192039	0.29105	7.57901	0.00635248	0.588107		LRRC47	-0.05885	3.57174	10.0216	0.00174545	0.182101
PPP1R2	0.082005	5.16653	8.29535	0.00433069	0.549104		TPGS2	0.223975	4.78178	7.51452	0.0065767	0.495278		SCAMP1	-0.0846398	3.66613	13.9938	0.000229032	0.0237082		ARAP3	-0.104845	5.20797	7.99966	0.00507027	0.588107		LINC02218	0.209123	1.4304	9.96221	0.00180034	0.183012
LARP1B	0.121729	1.42557	7.71194	0.00591474	0.549104		FECH	0.257293	3.68177	8.24592	0.00444613	0.495278		ANK1	0.373972	3.55426	13.9324	0.000236215	0.0237082		SWT1	-0.0786673	1.98795	8.06181	0.00490471	0.588107		NELL2	-0.208776	4.73515	9.96634	0.00179647	0.183012
CEP44	0.11238	2.3094	7.80353	0.00563129	0.549104		SLC66A2	0.117808	4.64208	6.97141	0.00882043	0.495278		GGTA1P	-0.321551	2.57275	13.9452	0.000234688	0.0237082		HNRNPAB	0.0544663	4.10016	7.29144	0.00741716	0.588107		SGMS2	0.135571	3.27006	9.88926	0.00187018	0.185358
CETN3	0.144996	1.53669	7.57947	0.0063509	0.549104		STK11	0.0766229	4.50089	7.51614	0.00657094	0.495278		TMOD3	-0.0717302	5.27766	13.875	0.000243125	0.0240967		MAP7	-0.203843	1.17531	7.76335	0.00575387	0.588107		VWCE	-0.417156	2.30064	9.91139	0.00184871	0.185358
CHCHD2	-0.145116	5.57352	7.75856	0.00576869	0.549104		ZNF121	-0.11086	2.70659	7.11217	0.00817224	0.495278		TSPAN5	0.307186	4.17574	13.8207	0.000249864	0.0241607		LRRN3	0.37078	2.22108	7.57522	0.00636542	0.588107		MPO	-0.394461	2.06334	9.78515	0.00197466	0.185575
HSF1	-0.0798075	3.96508	7.79405	0.00565999	0.549104		ECSIT	0.159266	3.55583	7.9845	0.0051115	0.495278		YBX3	0.407854	7.19827	13.8319	0.00024846	0.0241607		TBXAS1	-0.0663968	6.5089	8.2627	0.0044066	0.588107		FECH	-0.273634	3.67892	9.63549	0.0021354	0.185575
SLC52A2	-0.112352	2.35416	7.89764	0.00535453	0.549104		AMIGO1	-0.121	3.01164	7.89631	0.00535833	0.495278		KLHL24	-0.0793789	4.96013	13.6252	0.000275719	0.0263395		SNAP47	-0.0526473	2.73561	7.37296	0.00709788	0.588107		TRIB2	-0.107922	4.52471	9.66005	0.00210813	0.185575
TEX10	0.0853027	2.68372	7.78578	0.00568511	0.549104		FKBP8	0.263537	9.93244	7.4196	0.00692163	0.495278		GNG2	-0.134578	6.38851	13.5499	0.000286391	0.0267489		PUM3	0.0612164	2.524	7.49421	0.006649	0.588107		C2orf76	0.128372	0.880972	9.73981	0.002022	0.185575
MVB12B	-0.191162	2.27558	7.58219	0.00634163	0.549104		ZNF461	-0.116466	0.808632	8.31618	0.00428294	0.495278		FBXW11	-0.05745	4.37344	13.5474	0.000286752	0.0267489		CD72	0.22628	1.99254	7.87029	0.0054335	0.588107		S100B	-0.635595	0.619962	9.62171	0.00215086	0.185575
LDOC1	-0.250083	0.503259	7.6293	0.00618309	0.549104		FOSB	-0.209764	0.435518	6.75323	0.00993179	0.495278		GID4	0.154793	3.06282	13.4886	0.000295378	0.0267698		PALM2AKAP2	0.123202	3.65807	7.40972	0.0069586	0.588107		HACD2	0.0673817	3.8031	9.7689	0.0019915	0.185575
MTM1	0.0785776	3.70908	8.18061	0.00460358	0.549104		ZNF416	-0.100576	0.896232	7.00782	0.00864784	0.495278		OLIG2	0.234221	0.601598	13.4838	0.000296096	0.0267698		MVB12B	0.128138	2.27391	7.48899	0.0066677	0.588107		SRD5A1	-0.0934985	2.22413	9.65193	0.00211711	0.185575
ARHGAP12	0.110809	2.87928	8.27459	0.00437881	0.549104		PCBP1	0.141112	1.0801	7.8023	0.00563499	0.495278		NEK7	-0.0897988	5.90909	13.4771	0.000297105	0.0267698		ZBTB43	0.0583003	2.93263	7.46489	0.0067548	0.588107		REEP5	0.0714751	5.87768	9.61962	0.00215322	0.185575
ALG8	0.0938845	2.31358	7.99675	0.00507816	0.549104		TMEM87B	-0.0729988	3.89659	7.23835	0.00763295	0.495278		TPGS2	0.299259	4.7846	13.4101	0.000307329	0.0270757		ZNF124	0.0866793	1.35734	7.9775	0.00513066	0.588107		CNOT6	0.0676884	4.45937	9.71079	0.00205291	0.185575
RNF10	-0.240329	7.23687	7.84452	0.00550898	0.549104		GPD2	0.0931559	3.61958	7.65526	0.00609746	0.495278		ZDHHC2	0.187526	4.78589	13.4207	0.000305687	0.0270757		EFHC2	-0.144695	1.23519	7.56036	0.00641649	0.588107		CCDC126	0.106807	2.79752	9.80778	0.00195145	0.185575
ZNF26	0.0996584	2.39349	7.89638	0.00535817	0.549104		ABI2	-0.0700235	2.47399	6.75954	0.00989767	0.495278		GOLIM4	-0.135323	2.03569	13.1884	0.000343761	0.0293084		TMEM164	-0.183832	6.17653	8.14105	0.00470169	0.588107		SQLE	-0.157154	1.93712	9.73898	0.00202289	0.185575
ZMYM2	0.084448	4.97408	8.18904	0.00458294	0.549104		RETREG2	0.0912143	6.03752	8.15186	0.00467466	0.495278		TNIP1	0.119803	7.01423	13.217	0.000338828	0.0293084		VTI1A	-0.0452381	3.54482	7.86742	0.00544185	0.588107		ZMPSTE24	0.0707065	4.59784	9.74067	0.0020211	0.185575
RAP1GAP	-0.985575	0.840937	7.54645	0.00646469	0.551167		CERS2	0.0569037	4.92344	7.73298	0.00584833	0.495278		HMBS	0.301453	3.01288	13.2092	0.000340162	0.0293084		CHST15	-0.0874368	6.85246	7.29171	0.00741605	0.588107		SYNPO	-0.278859	0.570687	9.50182	0.00229026	0.195263
HNRNPA1P48	0.107919	3.79998	7.52565	0.00653743	0.551439		FAM210B	0.279417	6.6774	7.0965	0.00824192	0.495278		PIM1	0.115672	6.55674	13.102	0.000359125	0.0302926		PPP2R2D	-0.046867	3.64043	7.89459	0.0053633	0.588107		PGS1	-0.127522	4.27556	9.39738	0.00241921	0.203077
NECTIN2	-0.508427	1.12169	7.50302	0.00661753	0.55232		RBM38	0.233597	6.45455	8.27269	0.00438322	0.495278		UBXN6	0.324878	7.60887	13.0473	0.000369207	0.030532		SLC43A1	-0.0925306	1.59663	8.0195	0.00501679	0.588107		DENND5A	-0.077801	6.83772	9.38645	0.00243314	0.203077
SEH1L	0.0856647	2.93474	7.45796	0.00678004	0.554216		OLIG1	0.146302	2.59203	6.93095	0.0090164	0.495278		ALDH5A1	0.177454	2.71695	13.0449	0.000369665	0.030532		FADD	-0.144038	0.437031	8.21713	0.00451485	0.588107		SPTLC1	0.0476617	4.60346	9.36204	0.00246451	0.203553
LONRF1	0.104245	2.77709	7.46688	0.00674756	0.554216		CRYZL1	-0.0834139	2.11053	6.83891	0.00947905	0.495278		CYSTM1	0.204448	4.2774	12.9932	0.000379462	0.0310181		PPME1	-0.0586728	2.31384	7.44484	0.00682815	0.588107		SCAMP5	0.231345	0.476388	9.34015	0.002493	0.203784
ZMYM5	0.0877749	2.60727	7.43167	0.00687677	0.556387		ASCC2	0.226598	6.14113	7.16594	0.00793782	0.495278		ESPN	0.466429	0.915038	12.9143	0.000394955	0.0319551		COL8A2	0.141557	0.82048	8.03037	0.00498777	0.588107		SLC2A5	-0.298112	0.107757	9.29461	0.00255335	0.204541
FZD2	-0.162767	1.49953	7.39902	0.00699887	0.560546		OSBP2	0.292641	4.04962	6.92109	0.00906484	0.495278		KEL	0.434628	0.77332	12.8612	0.000405723	0.0324947		RIC8B	0.0707295	1.68566	7.36404	0.00713211	0.588107		MAP7	0.232993	1.17721	9.2937	0.00255457	0.204541
RPGRIP1	0.201887	1.84381	6.87334	0.00930321	0.561062		HDGF	0.109021	6.28364	7.86901	0.0054372	0.495278		HAGH	0.313205	5.24611	12.834	0.000411365	0.0326171		NOC4L	0.0996278	1.50597	7.45321	0.00679742	0.588107		EIF3B	-0.0700069	5.07451	9.27511	0.00257965	0.204541
MIS18BP1	0.0803391	4.49425	6.72625	0.0100789	0.561062		TMEM158	0.285629	0.38876	6.92731	0.00903424	0.495278		ZNF697	-0.161211	0.82272	12.8101	0.000416391	0.0326888		VPS26B	-0.0438581	4.80174	7.26591	0.00752012	0.590367		NAT9	-0.0982792	2.70519	9.23322	0.0026371	0.207025
GMFB	0.0789864	4.51385	6.82883	0.0095312	0.561062		PROS1	0.328151	1.17534	7.68277	0.00600805	0.495278		CD6	0.126148	5.51154	12.7092	0.000438259	0.0340682		LRCH1	0.0607889	2.7562	7.22994	0.00766775	0.590391		TTC39C	-0.0865629	3.7929	9.20544	0.00267591	0.208013
ZFP36L1	-0.106159	7.26539	7.12417	0.00811936	0.561062		CMSS1	-0.126605	1.01661	7.74927	0.00579748	0.495278		SRRD	0.148956	2.39667	12.5658	0.000471393	0.0360128		BCAS3	-0.0727113	2.81876	7.21168	0.00774381	0.590391		NPTN	0.0596834	5.41777	9.17175	0.00272375	0.208196
CASC4	0.0735357	4.94829	6.80615	0.00964959	0.561062		ITGB5	0.233746	3.2131	7.37578	0.00708711	0.495278		CLASP2	-0.0786009	3.91909	12.5618	0.000472359	0.0360128		ANKS6	0.0983711	1.19127	7.21765	0.00771886	0.590391		HAGH	-0.263485	5.24057	9.11283	0.00280955	0.208196
NFIA	-0.148693	0.767239	7.2982	0.00739011	0.561062		MGLL	0.200372	3.266	6.87916	0.00927376	0.495278		CLK3	0.0727164	4.91271	12.5282	0.0004805	0.0362846		C5AR1	-0.0941808	7.62592	7.19364	0.00781974	0.590502		SLC66A3	0.0742544	3.99795	9.11774	0.0028023	0.208196
ZC3H18	-0.0907801	4.28062	6.75456	0.00992457	0.561062		CPA3	0.257309	1.84205	7.69766	0.00596022	0.495278		GTF2A1	-0.0705607	4.56366	12.4558	0.000498526	0.0363949		OSBPL10	0.240223	1.51834	7.1288	0.00809901	0.59591		CENPQ	0.172469	0.691301	9.13768	0.00277304	0.208196
AKAP10	0.0802206	4.42743	7.33289	0.00725303	0.561062		AP2M1	0.0791834	6.57474	7.316	0.00731944	0.495278		ATXN7L2	0.129569	0.958202	12.4488	0.000500321	0.0363949		IRF7	0.1354	4.5688	7.12474	0.00811682	0.59591		PLAA	0.0509074	3.34386	9.15345	0.00275011	0.208196
NT5C3B	0.31565	1.18189	6.89224	0.00920811	0.561062		STAP1	-0.23266	1.64508	7.80448	0.00562842	0.495278		WDR13	0.100151	3.96806	12.5033	0.00048662	0.0363949		EPS8L2	0.125256	0.514769	7.14651	0.0080217	0.59591		RPP25	-0.137506	0.212278	9.02335	0.00294519	0.21102
FMNL1	-0.0845955	7.46258	6.8458	0.00944362	0.561062		HPSE	0.113087	4.52553	7.04143	0.00849165	0.495278		HDAC6	0.100279	3.61699	12.4811	0.000492156	0.0363949		TXNDC16	-0.0715553	2.05397	7.08264	0.00830405	0.599146		KATNB1	0.0658436	3.29076	8.82432	0.00327141	0.21102
YPEL2	0.083007	4.26659	7.29402	0.00740682	0.561062		TSPAN5	0.235734	4.17409	7.94045	0.00523329	0.495278		COMMD2	-0.0794789	3.60098	12.4153	0.000508924	0.0366842		COG7	0.0660116	1.68942	7.0082	0.00864607	0.599146		VPS4B	0.0570695	5.74278	8.88953	0.00316065	0.21102
CERS4	-0.196411	2.75751	6.77105	0.00983584	0.561062		BRIX1	-0.0874521	2.16713	6.87293	0.00930524	0.495278		SLC25A39	0.38	9.22551	12.2899	0.000542476	0.03687		SMYD5	0.0700262	2.30739	7.05205	0.00844287	0.599146		RPIA	-0.0932237	3.71207	8.82312	0.00327348	0.21102
LRIG2	0.0955024	3.17442	7.18938	0.00783777	0.561062		ANXA2R	-0.101647	2.58992	6.98694	0.00874642	0.495278		RMC1	0.0836071	3.31244	12.3709	0.000520551	0.03687		GPAT3	-0.094951	4.49738	7.01154	0.00863042	0.599146		DSN1	0.0856987	1.98781	8.89994	0.00314332	0.21102
WDR35	0.124375	1.53819	7.15531	0.00798362	0.561062		ATG10	-0.146706	0.588375	6.87599	0.0092898	0.495278		TTC27	-0.104925	2.10104	12.3096	0.000537079	0.03687		MIOS	0.0492112	3.12518	7.04574	0.00847181	0.599146		SLC35C2	-0.047919	4.45083	8.96909	0.00303068	0.21102
WDR43	0.073919	3.57705	7.13285	0.00808126	0.561062		ARAP3	0.120851	5.20898	8.50457	0.003875	0.495278		SLC25A38	0.104817	3.86973	12.2842	0.000544053	0.03687		CPNE3	-0.0558154	5.283	6.99889	0.00868985	0.599146		SEC24B	0.0517959	4.51962	8.87783	0.00318022	0.21102
GCFC2	0.105012	1.71755	6.77216	0.0098299	0.561062		CCDC69	0.0572571	6.58347	6.77585	0.00981014	0.495278		CCDC170	-0.191559	1.4971	12.3677	0.000521398	0.03687		DENND5B	0.198258	0.989575	7.01309	0.00862316	0.599146		ANKH	-0.131567	4.70324	8.8366	0.00325025	0.21102
WIPF1	-0.0625838	8.01913	6.71901	0.0101188	0.561062		TSPAN17	0.0840771	3.39916	6.85116	0.0094161	0.495278		UTP23	-0.0711563	3.0372	12.3024	0.000539054	0.03687		IMP4	0.0490242	3.5872	6.95645	0.00889238	0.606954		ZC3H12D	-0.136629	2.9166	8.90127	0.00314111	0.21102
HDAC4	-0.108465	4.87012	6.75807	0.00990565	0.561062		MGAT4B	0.088016	4.58221	7.79207	0.00566597	0.495278		GATA1	0.313321	3.45698	12.3135	0.000536013	0.03687		RCC2	0.0482173	4.7787	6.94329	0.00895618	0.606954		EIF2D	-0.0722493	3.91388	8.8916	0.00315719	0.21102
COL9A3	0.43601	1.22555	6.86201	0.00936068	0.561062		CARMIL1	0.249161	0.428314	7.88398	0.00539382	0.495278		KCTD12	-0.0890518	6.56315	12.2604	0.000550703	0.036965		MRPL17	0.0666462	2.66774	6.92687	0.00903639	0.6072		FLVCR1	0.14514	2.24135	9.06727	0.00287779	0.21102
STMN3	0.151118	3.81514	6.72997	0.0100585	0.561062		TRIM10	0.295102	1.28801	7.58703	0.00632514	0.495278		RNF123	0.202414	3.86223	12.2133	0.000564102	0.036965		SLC31A1	-0.0861421	3.71991	6.90319	0.00915341	0.609894		TTC26	-0.270428	0.714869	8.90909	0.00312817	0.21102
TTC3	0.106084	5.24824	7.09446	0.00825108	0.561062		TREML1	0.262681	3.88525	7.19756	0.00780318	0.495278		IMPAD1	-0.0659209	4.42986	12.2424	0.000555788	0.036965		PLEK2	-0.29643	1.56265	6.66542	0.010419	0.616702		ZNF862	-0.119657	3.31069	8.94649	0.00306703	0.21102
ITGB2	-0.117914	9.23286	7.10391	0.00820894	0.561062		RUNX2	-0.0994492	4.04064	8.10683	0.00478829	0.495278		RNF38	-0.0531306	5.12444	12.2246	0.000560866	0.036965		SLC5A9	-0.186533	0.219313	6.75784	0.00990688	0.616702		DDX31	-0.0888665	1.66638	8.93067	0.00309273	0.21102
FDPS	-0.0718807	2.77074	6.89506	0.00919399	0.561062		TMCC2	0.245044	3.62814	6.75703	0.00991124	0.495278		UBE2O	0.137218	3.98711	12.1695	0.000576847	0.0374903		PPP1R13B	0.0843428	1.5094	6.5752	0.0109452	0.616702		WBP1L	0.0602144	5.60832	8.86979	0.00319376	0.21102
TTC38	-0.238722	3.82403	7.02725	0.00855723	0.561062		GPR146	0.266218	0.394232	7.29931	0.00738568	0.495278		PLXDC1	0.264091	0.850535	12.0924	0.000600009	0.0386425		TSPAN3	0.0810179	4.01124	6.63063	0.0106187	0.616702		C1orf109	-0.0785635	1.98392	8.87852	0.00317908	0.21102
CEP97	0.122989	2.60177	7.00466	0.00866271	0.561062		FBXL18	0.0983465	1.5984	7.25881	0.00754904	0.495278		EPC2	-0.0642715	4.50318	12.0783	0.000604323	0.0386425		CPPED1	-0.0995982	7.79633	6.75784	0.00990685	0.616702		OLFM4	-0.640441	1.89304	8.73182	0.0034354	0.217914
MCCC1	0.106114	2.155	7.06242	0.00839559	0.561062		HHAT	-0.150504	0.0886847	8.09506	0.00481845	0.495278		EVL	0.0925579	6.04691	12.0501	0.000613095	0.0388898		NETO2	0.103486	0.889205	6.6057	0.0107643	0.616702		MCFD2	0.0537342	4.38073	8.7431	0.00341496	0.217914
OCIAD1	0.0569871	4.97647	6.92014	0.0090695	0.561062		TYW1	-0.0701376	2.42929	6.94908	0.00892804	0.495278		ACTR2	-0.0752048	8.45792	12.0091	0.000626065	0.039113		CHMP1B	-0.0498346	5.21372	6.79698	0.00969791	0.616702		ANKRD9	-0.282796	1.26191	8.69757	0.00349824	0.218406
REST	0.0593605	4.84662	6.75406	0.00992729	0.561062		EPHX1	-0.112311	3.65029	7.0237	0.00857366	0.495278		VWCE	0.439541	2.29697	12.0078	0.000626479	0.039113		LMAN1	0.0647188	4.21339	6.62838	0.0106318	0.616702		HMOX1	0.112355	5.06577	8.7078	0.00347934	0.218406
RAD17	0.0701865	3.14567	6.82865	0.00953214	0.561062		CSPP1	-0.0835057	1.65467	6.76396	0.00987387	0.495278		AFTPH	-0.0528794	5.45701	11.9145	0.000657087	0.0393625		STEAP3	0.16125	0.701639	6.59856	0.0108064	0.616702		DHRS13	-0.162868	1.58264	8.54251	0.00379779	0.219194
FAM13B	0.0768819	4.58391	7.05816	0.008415	0.561062		ZBTB10	-0.0960057	2.08429	8.46412	0.0039591	0.495278		GBE1	-0.0961365	3.01874	11.9099	0.000658634	0.0393625		EPHA4	0.144833	2.16505	6.59598	0.0108217	0.616702		BAIAP2	0.165425	0.849459	8.54829	0.00378616	0.219194
SMIM13	-0.0981528	1.93218	7.14319	0.00803618	0.561062		TMEM65	-0.0643249	3.57186	6.76241	0.00988221	0.495278		FDFT1	0.0982684	5.2061	11.9051	0.000660262	0.0393625		SIGLEC1	0.308314	1.88689	6.53312	0.0112	0.616702		TMEM143	-0.139121	0.222014	8.58877	0.00370576	0.219194
TMEM106B	0.100336	3.95438	7.04622	0.00846964	0.561062		IFT74	-0.118189	0.707131	8.30362	0.00431166	0.495278		RAP1GAP	0.796667	0.898994	11.9261	0.000653213	0.0393625		TRMT6	0.0637186	2.5967	6.6763	0.0103573	0.616702		CREB1	0.0667363	5.69773	8.5892	0.00370492	0.219194
CTSB	-0.118482	7.23606	6.8401	0.00947293	0.561062		VCP	0.0527532	6.53733	7.21584	0.0077264	0.495278		CLEC4C	-0.479462	0.76308	11.9114	0.000658133	0.0393625		ANO10	-0.075697	2.95878	6.86351	0.00935307	0.616702		LXN	0.139577	1.57227	8.61269	0.00365907	0.219194
TMEM65	0.0818532	3.57234	7.16995	0.0079206	0.561062		NMRK1	-0.148055	3.41693	8.05397	0.0049253	0.495278		PTPN11	-0.0741655	4.9181	11.93	0.000651897	0.0393625		MAPKAPK3	-0.0542161	6.04065	6.54535	0.0111254	0.616702		TNF	-0.126391	2.10015	8.53401	0.00381495	0.219194
UBAP1	-0.0807126	5.59358	6.90401	0.00914938	0.561062		ZNF483	-0.168449	1.07327	8.16931	0.00463136	0.495278		SLC43A1	0.121994	1.59505	11.8672	0.000673182	0.0398333		BANK1	0.181111	4.12256	6.79763	0.00969446	0.616702		SNX16	0.14005	1.96548	8.54758	0.00378759	0.219194
LRRC8A	-0.0769891	3.70057	6.79592	0.00970351	0.561062		RGS3	0.093562	4.76408	6.82282	0.0095624	0.495278		SLC16A6	-0.113486	3.28597	11.8139	0.000691806	0.0406076		SPDL1	0.0881701	1.11733	6.54866	0.0111052	0.616702		ZFAND4	-0.0903746	1.97731	8.60079	0.00368223	0.219194
PHF6	0.0847075	3.41144	7.05267	0.00844005	0.561062		ZER1	0.120175	5.10184	7.16464	0.0079434	0.495278		TCN1	0.307035	1.98539	11.8007	0.00069651	0.0406076		HLA-DOA	0.147687	3.97811	6.82951	0.00952767	0.616702		PAQR7	0.138032	1.69293	8.56136	0.00376	0.219194
ZNF33B	0.0981732	3.54212	7.14817	0.00801454	0.561062		TRAF2	0.0713939	2.67354	7.0203	0.00858952	0.495278		FFAR2	0.1562	6.73554	11.7631	0.000710026	0.0410934		HLA-DPA1	0.121187	7.40266	6.60107	0.0107916	0.616702		YBX3	-0.32291	7.19025	8.65981	0.00356888	0.219194
TMEM41B	0.112202	3.13452	7.16179	0.00795565	0.561062		SLC38A5	0.296785	4.03869	7.73628	0.005838	0.495278		GYPC	0.329103	8.84139	11.7289	0.000722586	0.0413361		ORC3	0.0600323	2.75903	6.54229	0.011144	0.616702		P2RX4	-0.0932194	3.01897	8.61538	0.00365388	0.219194
RELA	-0.0855568	5.04777	7.03802	0.00850737	0.561062		TSPYL2	-0.123565	2.9385	8.10003	0.00480569	0.495278		KCNH2	0.304607	0.740196	11.7233	0.000724645	0.0413361		PLEKHG1	0.195222	1.45651	6.72161	0.0101044	0.616702		MRC2	-0.365666	1.61803	8.47915	0.00392762	0.224044
MMP8	-0.680758	2.12318	7.22226	0.00769967	0.561062		SNX12	0.0460654	3.69712	7.21882	0.00771399	0.495278		CEBPE	0.18806	2.29755	11.6736	0.000743355	0.0421004		NCAPG2	0.155751	1.56361	6.6662	0.0104145	0.616702		DSTN	0.104365	4.21604	8.43959	0.004011	0.226817
ARHGEF12	-0.197407	4.134	7.15031	0.00800525	0.561062		ACTR1A	0.0457376	5.33197	7.37467	0.00709133	0.495278		LIG4	-0.0940887	3.03631	11.6572	0.000749616	0.0421065		URB2	0.0659181	2.16887	6.76696	0.00985776	0.616702		AP1S2	0.0812488	5.89476	8.42909	0.00403344	0.226817
FEZ1	-0.355058	0.743119	7.00745	0.00864962	0.561062		GRK5	0.0854513	4.02516	7.7405	0.0058248	0.495278		FKBP8	0.324938	9.93178	11.6184	0.000764704	0.0421065		C1GALT1C1	0.059128	3.33355	6.73209	0.0100469	0.616702		CLIC5	-0.156651	1.07057	8.39746	0.00410179	0.229036
LATS2	-0.0940334	3.22416	6.96689	0.00884211	0.561062		PPP2R5B	0.163096	3.16002	7.20399	0.00777609	0.495278		ETF1	-0.0515555	5.01411	11.6259	0.00076176	0.0421065		SESN3	-0.108323	6.2285	6.67265	0.0103779	0.616702		TMEM216	0.0996979	2.69481	8.368	0.00416653	0.229975
RABGGTA	-0.0911216	2.72925	6.26142	0.0129999	0.566128		KLC2	-0.100721	1.03855	8.18166	0.00460097	0.495278		AMIGO2	0.118124	2.16716	11.641	0.000755895	0.0421065		NAA25	0.0595404	3.01426	6.82093	0.00957226	0.616702		SLC11A2	-0.078171	2.91758	8.36345	0.00417662	0.229975
MOAP1	0.0621843	3.70044	6.37421	0.0122189	0.566128		FADD	0.159418	0.438064	8.16256	0.00464807	0.495278		GOLGA7B	0.153181	1.75522	11.5991	0.000772301	0.0422315		ZFYVE1	-0.0483721	3.71526	6.4204	0.0119132	0.617732		KCNJ2	-0.152978	5.34084	8.32436	0.00426434	0.232928
DPH6	0.115411	0.85259	6.33592	0.0124784	0.566128		THEMIS2	0.0690718	7.33459	6.89875	0.00917556	0.495278		OLFM4	0.692812	1.88296	11.5841	0.00077828	0.042267		LYL1	-0.178224	5.47583	6.31938	0.0125923	0.617732		DDX39A	-0.0752899	3.94301	8.31352	0.004289	0.232928
ARRDC4	-0.223683	3.78613	6.31332	0.0126343	0.566128		GVQW3	-0.177697	0.155259	6.8943	0.00919774	0.495278		AAAS	0.0919948	2.84832	11.5475	0.000793019	0.0425479		GEN1	0.11692	1.49927	6.37352	0.0122235	0.617732		SH2D2A	0.155397	2.91709	8.28817	0.00434726	0.234486
ACSM3	0.135329	1.16345	6.28592	0.0128259	0.566128		CAPN5	0.207867	1.31665	8.09516	0.00481819	0.495278		CHPT1	0.278562	4.84131	11.5446	0.000794185	0.0425479		FAM110A	-0.0863432	3.74665	6.37497	0.0122138	0.617732		ACYP1	-0.152255	0.167349	8.14184	0.00469968	0.240092
KATNB1	-0.076389	3.29164	6.57563	0.0109427	0.566128		SESN3	0.122173	6.22932	6.8924	0.00920728	0.495278		TGM2	0.356266	1.08099	11.4643	0.000827602	0.0434573		UBE2E2	0.0826239	1.96624	6.36942	0.012251	0.617732		ZNF48	-0.0930661	1.41965	8.16777	0.00463517	0.240092
RANBP10	-0.205795	4.25004	6.37705	0.0121999	0.566128		IFT46	-0.0911447	1.26907	6.83607	0.0094937	0.495278		MEF2C	-0.11451	4.58263	11.4726	0.000824101	0.0434573		IQCB1	0.101323	2.59976	6.31582	0.0126169	0.617732		CDC42EP3	-0.102344	6.01062	8.12898	0.00473203	0.240092
ELP2	0.0669725	4.18962	6.36777	0.0122621	0.566128		VWF	0.279769	1.67292	7.22032	0.00770774	0.495278		ZER1	0.151166	5.09978	11.4721	0.000824324	0.0434573		ANKRD55	-0.18143	1.20183	6.47292	0.0115753	0.617732		FAHD2A	-0.104243	1.15897	8.13472	0.00471757	0.240092
TICAM1	-0.0984696	2.82917	6.29401	0.012769	0.566128		PTMS	0.209497	3.04523	8.26094	0.00441072	0.495278		SIAH2	0.189476	4.61729	11.433	0.000841043	0.0438726		CYFIP2	-0.0590877	6.87054	6.31553	0.0126189	0.617732		ABCG1	0.19295	3.66694	8.1203	0.00475399	0.240092
ZNF121	0.127366	2.70709	6.23857	0.0131642	0.566128		TM7SF3	-0.0601475	3.73123	7.67575	0.00603074	0.495278		MICAL2	0.178045	5.86847	11.4052	0.00085312	0.0442117		LRRC4	-0.109826	4.67152	6.48321	0.0115102	0.617732		PCCB	0.0765885	2.36166	8.1646	0.00464302	0.240092
CARM1	-0.273246	3.8613	6.55605	0.0110604	0.566128		AMN1	-0.124061	1.09171	8.24591	0.00444615	0.495278		POMT1	0.136425	2.1963	11.3748	0.000866558	0.0446165		CALD1	-0.248966	0.843974	6.3842	0.0121521	0.617732		SHARPIN	-0.199105	4.94757	8.15005	0.00467916	0.240092
KANK2	-0.363496	0.31433	6.66134	0.0104422	0.566128		CCDC65	-0.112712	1.82872	7.50091	0.00662504	0.495278		RIOK3	0.147046	5.58758	11.3151	0.000893589	0.0450659		KEL	-0.290598	0.780585	6.31522	0.0126211	0.617732		MAF1	-0.106517	5.32836	8.13608	0.00471414	0.240092
TSPAN16	0.249672	0.258172	6.31487	0.0126235	0.566128		HNRNPA1	-0.0839427	6.12627	7.51752	0.00656609	0.495278		CEACAM8	0.560157	1.50934	11.3062	0.000897672	0.0450659		MYOM2	0.577592	2.03746	6.36858	0.0122567	0.617732		PDGFD	0.225685	1.90021	8.1858	0.00459083	0.240092
SCAF1	-0.105932	3.95386	6.58108	0.0109101	0.566128		NFE2	0.118795	4.06271	6.96084	0.00887119	0.495278		POT1	-0.0767559	2.91572	11.2933	0.00090366	0.0450659		MSR1	-0.297327	1.11606	6.38707	0.012133	0.617732		FLT3	0.222505	1.81625	8.124	0.00474462	0.240092
FIZ1	-0.101601	1.59393	6.40559	0.0120104	0.566128		MORN3	-0.161262	0.61542	6.81202	0.00961882	0.495278		BPGM	0.332361	4.44889	11.2932	0.000903705	0.0450659		MTSS1	-0.0990977	4.63822	6.33473	0.0124866	0.617732		DYM	0.0540991	3.99105	8.10318	0.00479762	0.240762
XPO1	0.0707701	5.38685	6.28616	0.0128242	0.566128		ZNF26	-0.0808586	2.39437	7.83627	0.00553338	0.495278		NEDD1	-0.104006	3.37342	11.2941	0.000903289	0.0450659		BLNK	0.178801	1.16143	6.36189	0.0123017	0.617732		PPP2R5E	0.0510936	4.14569	7.99689	0.00507776	0.241778
RERE	-0.100724	6.09484	6.26802	0.0129527	0.566128		GSN	0.119535	6.40463	6.69803	0.0102352	0.507219		CTNNAL1	0.312619	1.17789	11.2632	0.000917746	0.0454801		LARGE2	0.189813	0.652072	6.39573	0.0120754	0.617732		TMEM161A	-0.0954948	1.67314	8.05844	0.00491355	0.241778
ZC3H6	0.0957871	3.04553	6.27527	0.0129012	0.566128		HCFC1R1	0.108355	1.80436	6.67722	0.0103521	0.509824		HBQ1	0.368997	3.80328	11.2417	0.000927964	0.0457008		NFRKB	-0.065376	3.70753	6.36544	0.0122778	0.617732		CEACAM8	-0.510009	1.52884	8.03327	0.00498003	0.241778
NBPF12	0.136794	2.64164	6.19511	0.0134829	0.566128		SHARPIN	0.181596	4.94359	6.66171	0.01044	0.510981		NAA30	-0.0683375	3.13544	11.2196	0.000938601	0.0459393		CALCOCO1	-0.0567878	5.79182	6.48576	0.0114941	0.617732		SH3RF3	0.198599	1.3563	7.98037	0.00512281	0.241778
LTF	-0.646316	5.02454	6.43374	0.0118264	0.566128		LBR	0.0710004	7.21518	6.63844	0.0105735	0.514341		TANGO2	0.163719	3.76545	11.1702	0.00096275	0.0462645		CTPS2	0.0850487	0.692766	6.30202	0.0127129	0.618408		CCDC115	0.0552727	4.35487	8.04765	0.00494194	0.241778
DZIP3	0.152596	2.16564	6.40006	0.0120468	0.566128		RNF187	0.113029	4.92622	6.61504	0.0107095	0.51778		GMPR	0.373418	4.33755	11.1787	0.000958549	0.0462645		MACROD2	0.298504	0.450173	6.28069	0.0128628	0.618581		MTRNR2L12	0.197048	2.94023	8.03586	0.00497315	0.241778
POGLUT1	0.0879952	2.77817	6.22708	0.0132478	0.566128		RYK	-0.059233	3.20262	6.58227	0.010903	0.52394		MEST	-0.24123	0.28758	11.1708	0.00096248	0.0462645		FAM104B	-0.0996383	1.37773	6.27933	0.0128725	0.618581		CHCHD2	0.111581	5.57354	7.99029	0.0050957	0.241778
CASZ1	-0.144039	0.885817	6.27947	0.0128715	0.566128		DGKE	-0.104193	2.25508	6.57063	0.0109726	0.524109		CARM1	0.271276	3.86271	11.1332	0.000981301	0.0468697		COBLL1	0.186156	1.57556	6.24994	0.0130822	0.624871		CCSAP	0.0876128	3.64782	8.02127	0.00501205	0.241778
PACRGL	0.124861	0.753038	6.32165	0.0125766	0.566128		SCAMP5	-0.211289	0.481851	6.48429	0.0115034	0.527861		OSBP2	0.372408	4.05377	11.1216	0.000987167	0.0468697		GPR137B	-0.10349	2.64454	6.22315	0.0132764	0.630351		TRAF2	-0.0746725	2.67507	7.99569	0.00508104	0.241778
MAP9	0.145368	0.649642	6.34279	0.0124314	0.566128		NAPG	-0.0599108	3.16484	6.42563	0.0118791	0.527861		PPP2R5E	-0.0603096	4.14601	11.0535	0.00102243	0.0478658		KIF3A	0.0775737	2.01247	6.19845	0.0134581	0.635176		RARG	-0.0929909	2.77838	8.05906	0.00491192	0.241778
SIMC1	-0.100255	1.55826	6.26064	0.0130054	0.566128		UBXN6	0.233092	7.60442	6.43166	0.0118399	0.527861		GRINA	0.165081	5.83784	11.0491	0.00102477	0.0478658		FAM83G	0.102009	1.05529	6.17823	0.0136088	0.638488		TMOD3	0.0526824	5.27945	7.89856	0.00535189	0.242487
RIOK1	0.0791639	2.59101	6.68834	0.0102894	0.566128		PRDX2	0.151666	3.93296	6.49941	0.0114085	0.527861		CDK17	-0.0725593	4.36941	11.0463	0.00102626	0.0478658		MCOLN2	0.138829	1.42763	6.16165	0.0137337	0.639323		SLC4A1	-0.414292	6.69804	7.93026	0.0052619	0.242487
TMEM63B	-0.173588	2.92064	6.54136	0.0111497	0.566128		NFAM1	0.0722529	7.70728	6.41166	0.0119704	0.527861		MYL4	0.378427	5.28578	11.0338	0.00103287	0.0478925		VARS1	0.064397	3.68763	6.1545	0.0137879	0.639323		TNIP1	-0.0924973	7.01564	7.91496	0.00530515	0.242487
PRDM1	-0.134225	4.66343	6.35604	0.0123414	0.566128		SMAD1	0.123255	0.21567	6.45346	0.0116993	0.527861		UROD	0.110907	3.56162	11.0053	0.00104817	0.0483194		NATD1	-0.115301	5.32837	6.06605	0.0144772	0.641123		HBP1	0.0703776	5.66794	7.91101	0.00531637	0.242487
TMCC2	-0.313629	3.62236	6.33099	0.0125123	0.566128		NUDCD2	-0.0711362	2.44634	6.51181	0.0113314	0.527861		BBOF1	0.3103	1.9993	10.9907	0.00105608	0.0483366		ZNF566	0.0651046	1.7495	6.08114	0.0143571	0.641123		SYAP1	0.0683691	4.05441	7.89858	0.00535184	0.242487
USP42	-0.0758019	2.67177	6.65513	0.0104777	0.566128		CHCHD7	-0.0699235	3.2017	6.47442	0.0115658	0.527861		SNN	-0.111199	6.81155	10.9822	0.00106073	0.0483366		FTL	-0.115115	10.6431	6.0514	0.0145947	0.641123		CUL4B	0.0478998	5.52909	7.96263	0.00517161	0.242487
HIBADH	0.0938459	2.30855	6.22499	0.013263	0.566128		GEMIN8	-0.110303	1.399	6.46226	0.011643	0.527861		GMCL1	-0.0777926	4.46294	10.9088	0.00110168	0.0499154		FPR3	0.215458	0.754229	6.06688	0.0144705	0.641123		SGPL1	0.0583884	4.34533	7.93305	0.00525406	0.242487
LANCL2	0.0959561	1.69266	6.26061	0.0130057	0.566128		MCTS1	-0.0630166	3.55173	6.48112	0.0115234	0.527861		CAMP	0.371037	3.35944	10.777	0.00117933	0.0528301		PPP1R12C	0.0526721	5.10529	6.0499	0.0146069	0.641123		MPP7	0.103625	4.00548	7.87233	0.00542754	0.244517
ZSCAN21	0.13467	0.122638	6.37324	0.0122254	0.566128		VENTX	-0.15171	2.35198	6.4922	0.0114537	0.527861		MYNN	-0.0818358	2.66707	10.7835	0.00117538	0.0528301		N4BP3	0.178364	0.682246	6.09695	0.0142324	0.641123		ZDBF2	-0.161124	1.07391	7.84912	0.00549542	0.244845
MYOM2	-0.91325	2.06196	6.36171	0.012303	0.566128		WASF2	0.0647381	6.96754	6.53739	0.0111739	0.527861		SEPTIN7	-0.061491	6.46267	10.7512	0.00119516	0.0529407		TAF1A	0.0745371	1.37028	6.09075	0.0142811	0.641123		TSTA3	-0.226913	4.81127	7.84873	0.00549658	0.244845
CSGALNACT1	-0.202884	4.29277	6.61695	0.0106984	0.566128		MAP7D1	0.0672897	6.06091	6.40971	0.0119832	0.527861		SLC25A37	0.251873	9.39013	10.7596	0.00118998	0.0529407		ZNF487	-0.0878959	1.9236	6.09433	0.014253	0.641123		RBM38	-0.222067	6.45425	7.82098	0.00557888	0.247123
TRMT10B	0.121352	1.98815	6.37946	0.0121838	0.566128		CKAP4	0.10431	5.41947	6.42732	0.0118681	0.527861		SSBP2	-0.0935617	3.30377	10.7362	0.00120448	0.0530572		PARG	0.0455219	2.99124	6.0859	0.0143194	0.641123		KLHL24	0.0597803	4.95861	7.80083	0.00563944	0.247313
IARS1	0.0772512	4.08878	6.56672	0.0109961	0.566128		ZDHHC4	-0.0835496	1.96728	6.39781	0.0120617	0.528382		SMIM27	0.130526	1.63978	10.7228	0.00121288	0.0531322		CCDC6	0.0484466	3.75084	6.04638	0.0146353	0.641123		EIF2B5	-0.0612134	3.99149	7.7988	0.00564557	0.247313
LIN7C	0.0868707	3.16304	6.44624	0.0117457	0.566128		RNF10	0.167288	7.23458	6.38714	0.0121325	0.528562		NIPA2	-0.0702686	3.8731	10.7112	0.00122012	0.0531557		VIPAS39	-0.0386594	3.04838	5.89974	0.0158717	0.641512		SERPINF1	0.145208	1.25504	7.7604	0.00576297	0.248429
DNAJC24	0.0890505	1.99146	6.18396	0.0135659	0.566128		GLRX5	0.237608	4.62843	6.3094	0.0126615	0.537594		ACSM3	0.138907	1.16382	10.6768	0.00124206	0.0537042		WDR24	0.079426	1.19474	6.01444	0.0148958	0.641512		IQSEC2	0.0990276	2.03537	7.75974	0.00576503	0.248429
TTC9C	-0.0598079	3.19819	6.18499	0.0135583	0.566128		SLC25A39	0.276254	9.21973	6.31153	0.0126466	0.537594		FAM214B	0.0913522	5.27965	10.6631	0.00125093	0.0537042		MRM1	0.0847256	0.756811	5.93065	0.0156024	0.641512		VAMP7	0.0614558	4.81836	7.77904	0.00570567	0.248429
GPR137	-0.107226	2.11049	6.41666	0.0119377	0.566128		C1orf74	-0.133773	0.0834333	6.34398	0.0124233	0.537594		SHLD2	-0.0738341	3.29875	10.6494	0.0012598	0.0537042		ZNF266	0.10491	4.30889	6.00762	0.014952	0.641512		KCTD12	0.0693039	6.56384	7.724	0.00587658	0.249034
GDPD5	-0.190644	2.80302	6.51331	0.0113221	0.566128		AUTS2	-0.188964	2.38055	6.31806	0.0126014	0.537594		LTA4H	0.136355	6.63058	10.6585	0.00125389	0.0537042		SLC8A1	-0.0946681	4.11894	5.91837	0.0157087	0.641512		ARPP19	0.053202	5.95139	7.72	0.00588922	0.249034
SLC35F2	0.146976	0.628623	6.2137	0.0133456	0.566128		CAT	0.123531	7.07707	6.30691	0.0126788	0.537594		GRAMD4	-0.106685	3.64916	10.6355	0.00126888	0.0538018		SLPI	-0.220792	3.64236	5.92166	0.0156801	0.641512		RRM2	-0.265946	0.658308	7.7259	0.00587059	0.249034
IFT46	0.107536	1.2699	6.21121	0.013364	0.566128		WHAMM	-0.0536642	3.07832	6.2417	0.0131415	0.540906		LRIF1	-0.09568	3.43078	10.5564	0.00132199	0.0554606		SLC17A9	0.158603	1.0757	5.86697	0.0161625	0.641512		ADM	-0.203636	4.12723	7.7151	0.0059047	0.249034
PEX5	0.0858733	3.05013	6.4578	0.0116716	0.566128		ODF2L	-0.115855	2.84636	6.27672	0.0128909	0.540906		ABCG1	-0.232652	3.66915	10.5632	0.00131735	0.0554606		SETMAR	-0.0740602	0.779876	5.86486	0.0161814	0.641512		PTPRS	0.208022	0.374894	7.70246	0.00594489	0.249402
ZDHHC17	0.116159	4.33978	6.5749	0.0109471	0.566128		RRM2	0.239919	0.654433	6.21087	0.0133664	0.540906		VPS4B	-0.0638993	5.74276	10.4888	0.0013691	0.0568354		KLF3	-0.0437561	6.5432	5.95271	0.015413	0.641512		MMGT1	0.0572264	4.02119	7.69165	0.00597948	0.249533
KDM8	-0.111754	0.689546	6.06235	0.0145068	0.575123		ATG7	0.057804	4.06341	6.19322	0.0134969	0.540906		SLC38A5	0.331658	4.0417	10.4891	0.0013689	0.0568354		CLIC5	0.118499	1.07208	5.99343	0.0150697	0.641512		PAK2	0.0632053	7.08442	7.67174	0.00604375	0.250895
TSR1	0.089374	2.5081	6.08325	0.0143404	0.575123		TXNDC15	-0.04668	3.86165	6.23394	0.0131978	0.540906		ARPP19	-0.0628728	5.9514	10.4659	0.00138545	0.0569182		NT5DC1	-0.0539398	3.16244	6.01664	0.0148777	0.641512		PAPSS2	0.139421	1.23277	7.65476	0.00609908	0.251873
AKT2	-0.0615292	5.5898	6.06549	0.0144817	0.575123		MAP3K4	-0.0645631	3.68104	6.27344	0.0129142	0.540906		DGKA	0.132813	5.63715	10.4736	0.00137992	0.0569182		ASAH1	-0.0646358	7.33618	5.93669	0.0155503	0.641512		PAICS	-0.0812485	3.36093	7.64477	0.0061319	0.251916
PER2	-0.10873	1.999	6.08393	0.014335	0.575123		BPGM	0.249734	4.4477	6.21344	0.0133476	0.540906		RNF187	0.142707	4.92762	10.4315	0.00141042	0.0576454		CD274	0.205332	2.38046	5.9062	0.0158149	0.641512		MTMR12	0.0529395	4.22925	7.58817	0.00632126	0.258357
SIAH2	-0.184138	4.61251	6.12696	0.0139988	0.575123		CDC14B	0.141158	2.85332	6.18783	0.0135371	0.540906		BEND7	0.278477	0.282262	10.4068	0.00142863	0.0580903		PDK3	-0.0627829	5.2053	5.88676	0.0159862	0.641512		ANTXR2	0.0769949	6.00099	7.53855	0.00649219	0.258676
RNF145	0.0540457	5.72957	6.07892	0.0143748	0.575123		VMA21	-0.0606553	3.67723	6.24441	0.013122	0.540906		CPEB3	-0.102686	1.73073	10.3392	0.00147961	0.0598562		ARMCX4	-0.134415	0.386984	5.90883	0.015792	0.641512		GATB	-0.0746076	1.68409	7.55113	0.00644841	0.258676
ZSCAN16	0.114488	1.3315	6.08126	0.0143562	0.575123		HNRNPF	0.0387291	6.63316	6.20291	0.0134251	0.540906		APPL1	-0.0669921	4.36777	10.218	0.0015758	0.0634241		ZNF75D	0.059916	3.16756	5.87599	0.0160819	0.641512		RGS2	0.115259	8.90392	7.54812	0.00645887	0.258676
CITED2	-0.0729751	4.39907	6.11364	0.014102	0.575123		GRASP	-0.151145	0.212787	6.18268	0.0135755	0.540906		KRT1	0.522841	3.38562	10.1942	0.00159543	0.0638899		DDX21	0.0491918	5.55461	5.94241	0.0155011	0.641512		TRAF5	-0.10365	3.89125	7.55181	0.00644606	0.258676
OGA	0.0938029	6.76616	6.0825	0.0143464	0.575123		C12orf65	-0.0688636	2.72607	6.24235	0.0131369	0.540906		SMU1	-0.0534747	4.79925	10.1722	0.00161384	0.0640647		EIF4EBP2	-0.0457754	6.86387	5.98472	0.0151425	0.641512		GUK1	-0.25011	7.89382	7.5397	0.00648819	0.258676
PPP2R5B	-0.196893	3.15372	6.11249	0.0141109	0.575123		RPS27L	-0.0857235	3.52077	6.16998	0.0136708	0.541979		TM9SF3	-0.0521494	5.88818	10.1697	0.00161596	0.0640647		KCNE3	-0.0588665	5.23409	6.00294	0.0149908	0.641512		PCK2	-0.0825656	3.158	7.50684	0.00660394	0.261813
ANKRD9	-0.314713	1.25965	6.05092	0.0145986	0.575882		CHST7	0.150535	2.48105	6.1344	0.0139415	0.54996		LMBR1	-0.0728133	3.37901	10.1192	0.00165891	0.0651164		ABHD4	-0.0662854	4.21523	5.84216	0.0163864	0.646406		ARHGAP11A	-0.157412	0.401074	7.4901	0.0066637	0.262868
PPFIA1	0.0834482	4.13669	6.04034	0.0146842	0.57639		SLC10A3	0.0705135	3.78852	6.10018	0.014207	0.557661		LCN2	0.427265	3.42483	10.125	0.00165396	0.0651164		ODF2L	0.0979665	2.84546	5.82061	0.0165834	0.648933		WDR59	-0.0626559	3.2132	7.42901	0.0068866	0.266099
NUDT21	0.0447927	5.26694	5.95218	0.0154175	0.582022		ELOVL7	0.203703	2.13751	6.06178	0.0145114	0.557988		SS18	-0.0536703	4.2142	10.0971	0.00167814	0.0653367		RGL1	0.121124	1.01772	5.81728	0.0166141	0.648933		LGALS3BP	-0.188845	3.13901	7.43705	0.00685684	0.266099
BCAS3	0.0930272	2.81901	5.94292	0.0154967	0.582022		GMPR	0.279948	4.34045	6.07827	0.0143799	0.557988		DCHS1	0.26758	1.6256	10.0938	0.001681	0.0653367		SMIM8	0.0841492	1.12185	5.77761	0.016984	0.660127		DPP4	-0.146725	3.52353	7.44347	0.00683319	0.266099
LYL1	-0.249162	5.47232	5.99241	0.0150783	0.582022		KCNH2	0.224592	0.742261	6.06749	0.0144657	0.557988		JAK3	0.132306	6.13446	10.0741	0.00169836	0.0656892		INCA1	0.109135	0.183385	5.74205	0.0173229	0.6611		NELFCD	-0.0661651	4.0821	7.44395	0.00683139	0.266099
KREMEN1	-0.324988	4.44213	5.98415	0.0151473	0.582022		EXTL3	0.0896117	5.25237	6.05482	0.0145672	0.557988		TSPAN31	-0.0674535	2.99364	10.0541	0.00171611	0.0660536		SLC14A1	-0.233655	2.92151	5.74805	0.0172652	0.6611		CSGALNACT1	-0.160523	4.28987	7.42181	0.0069134	0.266099
LZTFL1	0.102518	2.02314	5.91874	0.0157056	0.582022		FERMT3	0.0744299	6.99665	6.08489	0.0143274	0.557988		FCF1	-0.0688538	3.72979	10.0255	0.00174195	0.0667241		UBXN6	-0.200536	7.6123	5.73114	0.0174283	0.6611		PPP3CA	0.0583488	5.23158	7.40843	0.00696342	0.266729
RAB28	0.0736993	2.51309	6.01317	0.0149063	0.582022		TIMM9	-0.0938232	1.21309	5.96995	0.0152667	0.560329		FAM120A	-0.0482008	6.37398	9.95834	0.00180399	0.0687683		FRMD4B	-0.0764484	3.09819	5.75074	0.0172394	0.6611		TFDP1	-0.111718	4.55803	7.37763	0.00708002	0.267321
TSPAN5	-0.268557	4.16974	5.89327	0.0159287	0.582022		C15orf40	-0.0682296	2.46866	5.94629	0.0154678	0.560329		ACBD3	-0.0646881	3.83041	9.92239	0.00183813	0.0697345		PAK1IP1	0.0732866	1.51688	5.7228	0.0175093	0.6611		PTP4A3	0.141847	3.90594	7.38973	0.007034	0.267321
RWDD4	0.0964014	1.51857	5.95894	0.01536	0.582022		ITGB3BP	-0.13471	1.55688	5.98266	0.0151598	0.560329		DHX36	-0.0579151	4.27263	9.90044	0.0018593	0.0702018		RBM28	0.0576541	2.82329	5.72636	0.0174746	0.6611		ENTR1	-0.10473	2.85228	7.37802	0.00707853	0.267321
S100Z	0.152667	1.15108	5.92433	0.015657	0.582022		AZU1	0.35748	0.386562	5.97161	0.0152527	0.560329		SLC25A53	0.110651	1.59068	9.81914	0.00193991	0.072589		MTHFD1	-0.0676052	2.48741	5.71091	0.0176254	0.662332		AKAP1	-0.0723875	2.7251	7.34091	0.00722168	0.268211
FER	0.119362	1.69748	5.9217	0.0156798	0.582022		LINGO3	0.163573	1.45477	5.93706	0.015547	0.560329		PRMT3	-0.0747822	2.04147	9.81823	0.00194083	0.072589		SERPING1	0.265647	2.83167	5.64814	0.018252	0.682641		HEXD	-0.121423	3.40967	7.34355	0.00721138	0.268211
HACE1	0.122932	1.15521	5.90043	0.0158656	0.582022		ZNF875	-0.0803935	2.55593	5.95118	0.0154261	0.560329		RSPRY1	-0.0434863	3.70459	9.80508	0.00195421	0.072746		TM6SF1	-0.0758362	2.53806	5.51329	0.0196778	0.687901		WDCP	-0.0575997	2.1273	7.39267	0.00723211	0.268211
CNPY4	0.0946976	2.10609	5.98403	0.0151483	0.582022		GYPC	0.241038	8.84487	5.93942	0.0155268	0.560329		FCGR1B	0.250011	1.83972	9.78012	0.00197986	0.0729419		YPEL2	-0.0523473	4.26739	5.57305	0.0190322	0.687901		CABLES2	0.0844068	1.75325	7.3365	0.00723889	0.268211
SDCCAG8	0.089673	2.23821	5.90076	0.0158628	0.582022		EOGT	-0.0979166	1.81645	5.95543	0.0153898	0.560329		ICOS	0.13067	2.64636	9.77317	0.00198707	0.0729419		NT5C	0.0843264	1.57112	5.57598	0.0190011	0.687901		LAIR1	-0.0714638	5.02096	7.29803	0.00739078	0.26999
E2F2	-0.178457	2.44527	5.9038	0.015836	0.582022		DCAF16	-0.0602323	3.40707	6.00896	0.0149409	0.560329		BAG1	0.252603	6.35737	9.78058	0.00197938	0.0729419		TAF1B	0.0786062	1.86412	5.58321	0.0189246	0.687901		HECW2	0.162134	2.1104	7.27445	0.0074855	0.26999
FBXO21	0.0628465	3.322	5.89746	0.0158917	0.582022		BOD1	-0.0707538	2.17237	5.98836	0.015112	0.560329		ECHDC2	0.20961	2.13887	9.75471	0.00200632	0.0731998		RHOB	-0.0915784	5.39558	5.51696	0.0196375	0.687901		LRIG1	-0.145673	2.14552	7.27877	0.00746807	0.26999
VAV1	-0.0569244	6.16097	5.83745	0.0164292	0.58254		NBPF3	0.228942	1.08685	6.00978	0.0149342	0.560329		CCL3L3	0.517064	0.742632	9.74002	0.00202179	0.0731998		PNPT1	0.0990318	2.25498	5.57665	0.018994	0.687901		ALDH18A1	-0.0684452	3.11526	7.30063	0.00738043	0.26999
SH3YL1	0.217999	3.01549	5.86687	0.0161634	0.58254		DDX10	-0.0660825	2.24897	5.99127	0.0150878	0.560329		TMEM143	0.14584	0.222887	9.74278	0.00201888	0.0731998		ST13	-0.0607527	5.86381	5.46514	0.0202145	0.687901		CERS5	0.0485994	3.7735	7.27304	0.00749121	0.26999
OSBP2	-0.363984	4.05303	5.85655	0.0162561	0.58254		TESC	0.244934	5.60674	5.9952	0.015055	0.560329		AK2	-0.0501727	5.06577	9.72145	0.00204151	0.0735779		TRMT10C	0.0520858	2.84269	5.55637	0.0192102	0.687901		RNF10	-0.174905	7.23654	7.27714	0.00747463	0.26999
ZDHHC23	0.183602	0.669288	5.84723	0.0163404	0.58254		DOK1	0.0578097	4.18948	5.88814	0.0159739	0.570529		SLC16A1	-0.0949225	2.48478	9.71077	0.00205295	0.0736553		FCRLA	0.208578	3.09378	5.47694	0.0200816	0.687901		ARL13B	0.0806975	1.35599	7.23271	0.00765626	0.272226
NAA35	0.0916197	2.54239	5.82636	0.0165307	0.58254		NLRP3	0.0952667	4.03244	5.89239	0.0159364	0.570529		NARS1	-0.0495309	5.42017	9.68948	0.00207593	0.073799		MPC2	-0.0741738	2.96561	5.61216	0.0186215	0.687901		CR2	-0.263835	1.29295	7.23609	0.00764231	0.272226
AUH	0.0629905	2.93133	5.85142	0.0163024	0.58254		DHCR24	0.161788	2.00411	5.86588	0.0161722	0.574643		TSHZ3	-0.161066	2.81299	9.68126	0.00208488	0.073799		SLC36A1	-0.0795836	3.79772	5.46891	0.020172	0.687901		DMTN	-0.294448	6.96885	7.24204	0.00761777	0.272226
PLCE1	0.16965	0.127329	5.85935	0.016231	0.58254		GNAS	0.127959	8.73058	5.8352	0.0164498	0.574643		HLA-DPA1	-0.163467	7.40307	9.68347	0.00208247	0.073799		PIK3C2B	0.100156	2.9189	5.53738	0.0194148	0.687901		ABHD15	0.0817981	2.86538	7.1695	0.00792254	0.275517
SLC35C1	-0.0705353	3.3201	5.82724	0.0165226	0.58254		ADARB1	-0.0948715	3.16854	5.83501	0.0164515	0.574643		RFNG	0.107268	2.758	9.64443	0.00212544	0.0749004		TULP4	0.0625663	3.0164	5.62098	0.0185303	0.687901		CHMP2B	0.0611481	4.36458	7.17167	0.00791322	0.275517
SELENOS	0.0861944	3.04071	5.74241	0.0173194	0.582684		TBP	-0.0538544	2.46271	5.85632	0.0162582	0.574643		STK26	-0.0732108	4.99522	9.61388	0.00215969	0.0757708		SLC25A37	-0.164728	9.38724	5.47633	0.0200885	0.687901		TMEM68	0.0718675	1.93195	7.19119	0.00783009	0.275517
SNRNP25	0.136576	1.80883	5.70852	0.0176489	0.582684		IDNK	-0.0985879	0.636607	5.84784	0.0163349	0.574643		GALNT7	-0.070911	3.72656	9.59276	0.00218371	0.0759413		CBWD5	0.139787	1.09808	5.50594	0.0197587	0.687901		SH3GLB2	-0.11024	4.43009	7.18951	0.00783721	0.275517
KIF1C	-0.0767993	3.92873	5.7274	0.0174646	0.582684		ARPC5	0.0681421	7.87908	5.79459	0.0168246	0.581606		TARBP2	0.0920104	2.18605	9.598	0.00217773	0.0759413		ZNF496	0.078893	2.21981	5.48833	0.0199542	0.687901		HCCS	0.0574308	2.87558	7.18194	0.00786936	0.275517
AFG3L2	0.0703057	2.92073	5.79335	0.0168363	0.582684		FZD3	-0.123573	0.257591	5.78183	0.0169443	0.581606		DR1	-0.0649065	5.74709	9.57154	0.00220811	0.0764545		NOC3L	0.0591076	2.51956	5.46765	0.0201863	0.687901		ZNF839	-0.101826	1.68938	7.15587	0.00798117	0.276344
GATAD2A	-0.0714382	5.58295	5.72502	0.0174876	0.582684		ANKRD26	-0.112917	1.17304	5.78811	0.0168853	0.581606		SH3GLB2	0.12962	4.4315	9.55477	0.00222759	0.0767938		PNPLA2	-0.0692354	4.66657	5.47511	0.0201021	0.687901		ECSIT	-0.147453	3.55279	7.14109	0.00804526	0.2772
CCDC97	-0.0661393	4.37959	5.7244	0.0174937	0.582684		FAM216A	-0.108268	0.829682	5.78999	0.0168677	0.581606		PLD4	-0.178944	2.90964	9.50665	0.00228447	0.0770791		ATG13	-0.0411461	5.19619	5.54724	0.0193082	0.687901		PTBP3	0.0607355	6.88959	7.13409	0.00807582	0.2772
ITGA6	0.125425	4.69157	5.80015	0.0167728	0.582684		FANCE	-0.0840193	1.05163	5.74497	0.0172948	0.591078		NPTN	-0.0625684	5.41752	9.51435	0.00227528	0.0770791		MS4A1	0.195662	5.47595	5.52975	0.0194978	0.687901		PTP4A2	0.0540503	7.3046	7.12157	0.00813077	0.277883
DHFR2	0.0916499	2.14943	5.6948	0.017784	0.582684		PCK2	0.0742958	3.157	5.70304	0.0177027	0.591709		MED30	-0.0952048	2.28786	9.5218	0.00226641	0.0770791		CUL5	0.0500705	3.59751	5.4659	0.020206	0.687901		VPS41	0.0538248	4.75139	7.09273	0.00825878	0.279846
RABL3	0.0676286	3.11615	5.70007	0.017732	0.582684		PLD4	-0.142169	2.90783	5.6223	0.0185166	0.591709		MBNL3	0.208984	5.69149	9.53106	0.00225544	0.0770791		TVP23B	0.0692211	3.13087	5.44265	0.0204705	0.693634		MS4A2	-0.243393	1.38815	7.09427	0.00825188	0.279846
BBS12	-0.123387	0.472282	5.75256	0.017222	0.582684		PRPF38A	-0.0375569	4.49784	5.6384	0.0183512	0.591709		TESC	0.308623	5.60586	9.51579	0.00227355	0.0770791		TANGO2	-0.10237	3.76602	5.4171	0.0207653	0.700631		DVL2	-0.0600396	2.84604	7.08346	0.00830034	0.280057
ZNF354C	0.133832	1.3385	5.76204	0.0171316	0.582684		CARM1	0.194631	3.85834	5.60895	0.0186549	0.591709		LEMD2	0.0603931	4.31356	9.48261	0.00231344	0.0773977		DOCK7	0.0974305	1.17887	5.3683	0.0213408	0.70555		SLC25A39	-0.290079	9.21915	7.03736	0.00851041	0.280363
TRIM10	-0.35361	1.29012	5.78463	0.0169179	0.582684		CFAP36	-0.0901363	2.67026	5.60707	0.0186745	0.591709		UBAC1	0.0743418	3.72405	9.49063	0.00230374	0.0773977		NTAN1	-0.0974053	2.79611	5.35644	0.0214832	0.70555		FKBP8	-0.254857	9.93064	7.0243	0.0085709	0.280363
SESN1	0.142269	3.81656	5.77746	0.0169854	0.582684		ZBTB38	0.077078	4.9688	5.69751	0.0177573	0.591709		SQLE	0.153146	1.94117	9.46223	0.0023383	0.0779006		SLC7A6OS	-0.0710129	1.54316	5.34812	0.0215837	0.70555		DUSP11	0.0509567	3.55959	7.02874	0.00855026	0.280363
ANK1	-0.322507	3.5449	5.76437	0.0171094	0.582684		COQ2	0.0835571	1.75711	5.72156	0.0175213	0.591709		PGLYRP1	0.257554	4.01681	9.38284	0.00243776	0.0808744		HSPD1	0.0429387	5.28637	5.35053	0.0215544	0.70555		FAM210B	-0.27755	6.68041	7.07331	0.00834616	0.280363
KANSL2	0.0694587	3.37939	5.79045	0.0168634	0.582684		SLC35B3	-0.0566744	2.85281	5.73126	0.017427	0.591709		LSM14A	-0.0401446	6.08114	9.35915	0.00246825	0.0813951		DCAF16	0.0496128	3.40742	5.33904	0.0216938	0.70555		SRRD	-0.109434	2.39518	7.04558	0.00847256	0.280363
CDK4	0.0698706	2.55142	5.71001	0.0176342	0.582684		ZNF184	-0.0657353	2.1729	5.61471	0.0185951	0.591709		FHDC1	0.223311	0.291689	9.34148	0.00249126	0.0813951		BLK	0.194364	2.45769	5.35007	0.02156	0.70555		SSBP2	0.0736816	3.30379	7.02771	0.00855507	0.280363
MICU2	0.0680793	4.05354	5.75751	0.0171748	0.582684		RPF2	-0.0844795	2.17392	5.69645	0.0177677	0.591709		AP4M1	0.11423	1.08333	9.339	0.00249452	0.0813951		RHOBTB2	0.098151	1.73052	5.34535	0.0216172	0.70555		AL592183.1	0.278036	2.74924	7.03923	0.00850179	0.280363
RFC3	0.102259	1.03386	5.27401	0.0225004	0.582837		PMS2	-0.0716775	2.21563	5.62351	0.0185042	0.591709		THAP12	-0.061924	4.86077	9.35043	0.00247959	0.0813951		EXOSC2	0.0516731	2.53573	5.33755	0.021712	0.70555		CHID1	-0.081422	2.9698	7.0197	0.0085923	0.280363
KBTBD6	0.0805323	2.18883	5.36925	0.0213295	0.582837		DNAJB9	-0.0726777	3.43033	5.64843	0.0182491	0.591709		ZNF346	0.0849108	2.27945	9.30023	0.00254583	0.0827291		OASL	0.204667	4.13902	5.33925	0.0216912	0.70555		TMOD2	-0.130971	3.71602	7.00344	0.00866845	0.281689
PARP2	0.121786	0.899403	5.40443	0.0209132	0.582837		SH3KBP1	0.050779	6.48498	5.6712	0.0180192	0.591709		S100A8	0.131741	4.21903	9.2782	0.00257548	0.0830122		SRM	0.0745352	2.99529	5.32177	0.021905	0.708917		DGKA	-0.109182	5.6353	6.99518	0.00870738	0.281799
PSME1	-0.0944754	6.77814	5.36913	0.0213309	0.582837		RADX	-0.117319	0.699217	5.67489	0.0179821	0.591709		STARD3NL	-0.101708	3.73209	9.28364	0.00256812	0.0830122		C18orf54	-0.0923996	0.179674	5.27794	0.0224507	0.714907		PPIL4	0.0520123	3.40736	6.96857	0.00883403	0.284736
NUBPL	0.115711	0.541442	5.5585	0.0191873	0.582837		G6PD	0.0848308	5.75176	5.63144	0.0184226	0.591709		SCAMP5	-0.249792	0.48257	9.21628	0.0026607	0.0844296		GYPC	-0.207325	8.8507	5.27837	0.0224453	0.714907		H2BC8	0.232078	0.761355	6.94869	0.00892992	0.286661
TXNDC16	0.0858584	2.05525	5.2753	0.0224841	0.582837		C11orf21	0.106664	5.22129	5.64228	0.0183116	0.591709		AFMID	-0.144444	0.315938	9.17973	0.00271234	0.0844296		LBR	-0.0567568	7.21525	5.29291	0.0222628	0.714907		C1orf21	0.219335	2.60841	6.93743	0.0089847	0.287257
AP5M1	0.0530342	4.3598	5.25047	0.0228001	0.582837		IL23A	-0.138327	0.922753	5.60164	0.0187311	0.591709		FAM217B	-0.0834389	4.39488	9.21173	0.00266707	0.0844296		UBTD1	-0.0875185	2.47572	5.2783	0.0224462	0.714907		LPCAT4	-0.0841696	3.14671	6.85822	0.00937998	0.287361
MAST2	-0.103582	1.9178	5.4111	0.0208352	0.582837		NAA25	-0.0628547	3.01417	5.68291	0.0179021	0.591709		GABPA	-0.0689616	4.13623	9.23655	0.00263249	0.0844296		GOSR1	0.0360148	3.8083	5.25068	0.0227973	0.716521		SNX22	-0.215795	1.65045	6.83761	0.00948576	0.287361
MTMR10	0.0620933	5.12842	5.56831	0.0190826	0.582837		POLR1D	0.100515	5.22617	5.70325	0.0177007	0.591709		SWT1	0.0915638	1.98848	9.1732	0.00272168	0.0844296		MAP2K2	-0.0598803	5.464	5.25257	0.0227731	0.716521		SEH1L	-0.0634594	2.93452	6.89978	0.00917039	0.287361
ICE2	0.0639162	3.78836	5.31069	0.0220417	0.582837		TFDP1	0.101174	4.5567	5.58119	0.0189459	0.59612		FARS2	-0.104693	1.79245	9.18654	0.00270265	0.0844296		APPL1	0.0436625	4.36848	5.24557	0.0228629	0.716521		RMC1	-0.0602545	3.3108	6.89393	0.00919963	0.287361
DPP8	0.0571302	4.7828	5.59646	0.0187853	0.582837		SCMH1	-0.0661246	1.65361	5.35641	0.0214836	0.599379		GLUD2	-0.140976	0.596421	9.17023	0.00272594	0.0844296		POT1	0.0476977	2.91479	5.24956	0.0228117	0.716521		QTRT1	-0.105981	1.78665	6.82875	0.00953159	0.287361
ETFA	-0.0900524	4.4404	5.61709	0.0185705	0.582837		RAB15	-0.119271	0.839814	5.27654	0.0224685	0.599379		HNRNPR	-0.0488987	5.64057	9.20998	0.00266953	0.0844296		C11orf24	0.0631743	2.24409	5.22951	0.0230703	0.720175		PRDX2	-0.150348	3.93189	6.85815	0.00938036	0.287361
WDR61	0.0711696	3.01626	5.31439	0.021996	0.582837		ARHGAP11A	0.133929	0.40244	5.26096	0.0226659	0.599379		SLC36A4	-0.0860105	2.7678	9.19877	0.00268531	0.0844296		FXR2	-0.0422868	3.4633	5.2207	0.0231849	0.720913		MAPRE1	0.0482452	5.92028	6.85643	0.00938911	0.287361
PATJ	0.133581	2.81821	5.46685	0.0201952	0.582837		GPX7	-0.107311	1.63495	5.41393	0.0208022	0.599379		MICU2	-0.0682637	4.05331	9.1723	0.00272297	0.0844296		PERP	0.13507	0.433842	5.2119	0.0233	0.721664		ATP1B3	0.0763525	4.23544	6.86915	0.00932441	0.287361
ZNF213	-0.0932332	2.77399	5.23873	0.0229511	0.582837		PATJ	-0.110161	2.81409	5.31383	0.0220029	0.599379		BAIAP3	-0.311444	1.604	9.15467	0.00274835	0.0844639		DACH1	-0.103315	0.93948	5.12434	0.0244779	0.722412		TAX1BP1	0.0517934	6.13978	6.86699	0.00933537	0.287361
MEGF6	0.168561	4.0245	5.33717	0.0217166	0.582837		ALG6	-0.0683116	2.59782	5.3182	0.0219489	0.599379		MBOAT2	0.111916	4.28319	9.15513	0.00274769	0.0844639		ACYP1	0.109461	0.164914	5.15151	0.0241059	0.722412		CD274	-0.247	2.38135	6.87522	0.0092937	0.287361
ADGRG1	-0.303248	5.34729	5.49604	0.0198684	0.582837		IRF8	-0.0859877	5.14435	5.23879	0.0229501	0.599379		OTULINL	-0.064203	4.58771	9.13336	0.00277935	0.0850868		TPGS2	-0.16872	4.77972	5.15592	0.024046	0.722412		ATP6AP2	0.0606357	6.22438	6.9181	0.00907955	0.287361
NAE1	0.0715094	3.22649	5.36192	0.0214173	0.582837		KCNAB2	0.0606368	6.46851	5.39658	0.0210053	0.599379		MAP3K12	0.128867	2.07857	9.12433	0.00279259	0.0851634		RASGRP3	0.137849	1.83078	5.11554	0.0245997	0.722412		STAM	0.0580172	2.85477	6.84698	0.00943754	0.287361
RIPOR1	-0.10187	4.0679	5.47243	0.0201323	0.582837		EPB41L3	-0.115544	3.55119	5.26742	0.0225839	0.599379		GMFB	-0.0721379	4.51536	9.10487	0.00282137	0.0855803		STAB1	0.132129	4.84083	5.15326	0.0240821	0.722412		MAPK8	0.065049	3.30521	6.87039	0.00931811	0.287361
STARD3	-0.0601864	4.65623	5.51133	0.0196994	0.582837		TNFSF14	0.0941802	4.96563	5.52977	0.0194974	0.599379		ACADVL	0.0963613	5.67967	9.07199	0.00287065	0.0855803		HPSE	-0.0880953	4.52249	5.1198	0.0245407	0.722412		FAR2	0.100045	3.57178	6.9156	0.00909188	0.287361
SLC4A1	-0.473334	6.69798	5.67113	0.0180199	0.582837		BLVRB	0.217299	6.36467	5.40771	0.0208748	0.599379		STAM2	-0.064848	4.07891	9.09067	0.00284255	0.0855803		PPA2	0.0564013	3.37948	5.15454	0.0240647	0.722412		COL9A2	0.139814	1.91684	6.83021	0.00952405	0.287361
RUNDC3A	-0.399663	4.09412	5.46371	0.0202308	0.582837		FTL	0.119626	10.6421	5.36278	0.0214069	0.599379		ST13	0.0866398	5.86491	9.07489	0.00286626	0.0855803		MOB3B	0.109781	0.95137	5.18777	0.0236186	0.722412		IL1RN	-0.12549	5.30338	6.81819	0.00958654	0.287923
PPM1D	0.0565392	3.55719	5.41895	0.0207438	0.582837		ZSCAN18	-0.150367	1.62291	5.42878	0.0206299	0.599379		HDAC9	-0.121574	3.58068	9.07926	0.00285968	0.0855803		NCBP1	0.0392522	3.88532	5.13329	0.0243547	0.722412		ACAP1	-0.0678043	6.08179	6.75772	0.00990749	0.289876
PRR29	-0.1406	0.63323	5.41367	0.0208053	0.582837		ZNF329	-0.0826348	2.05504	5.34461	0.0216262	0.599379		CA1	0.482369	4.30588	9.07174	0.00287103	0.0855803		SHLD2	0.0468448	3.29808	5.13024	0.0243966	0.722412		IL1B	-0.148937	4.99702	6.75899	0.00990064	0.289876
YJU2	-0.0950346	2.52629	5.61738	0.0185675	0.582837		FAM49A	0.0535896	5.85799	5.39295	0.0210481	0.599379		ARL8B	-0.0539429	5.08761	9.0513	0.00290212	0.0860231		SFPQ	0.044616	6.03095	5.13336	0.0243538	0.722412		USF1	-0.0604546	5.36034	6.77325	0.00982405	0.289876
UBXN6	-0.293418	7.60335	5.59873	0.0187615	0.582837		MGAT4A	-0.0564069	5.87346	5.40643	0.0208898	0.599379		HACD2	-0.0658846	3.80184	9.04773	0.00290758	0.0860231		CEP83	0.0822951	0.651467	5.12534	0.0244641	0.722412		YIPF5	0.0645361	3.89177	6.78761	0.00974747	0.289876
TMED1	-0.108786	0.819525	5.2855	0.0223557	0.582837		TBC1D20	0.0410427	4.33647	5.24134	0.0229173	0.599379		PPM1A	0.127713	6.13306	9.03259	0.00293087	0.0861766		VEZT	0.0435948	3.27523	5.16281	0.0239529	0.722412		LEMD2	-0.0514323	4.31281	6.76789	0.00985278	0.289876
RFX1	-0.110686	3.16331	5.41514	0.0207881	0.582837		SEC23B	0.0441818	4.66236	5.28427	0.0223711	0.599379		WAPL	-0.0629207	5.37441	9.03025	0.0029345	0.0861766		PUS1	0.0659049	2.09682	5.17938	0.0237304	0.722412		NKAP	0.0596649	2.93754	6.77211	0.00983012	0.289876
IL12RB1	-0.116087	3.88388	5.22479	0.0231317	0.582837		MTMR14	0.0372313	5.21893	5.28971	0.0223028	0.599379		MECR	-0.126145	0.33917	9.01511	0.00295801	0.0865464		STRN4	-0.0449175	5.09211	5.09358	0.0249064	0.725978		MRPL21	0.106421	2.20228	6.76757	0.00985449	0.289876
CIC	-0.117635	5.47792	5.2668	0.0225917	0.582837		FCRL5	-0.341095	2.06117	5.24245	0.022903	0.599379		EIF2AK1	0.148411	6.06865	9.00361	0.002976	0.0867525		SASH1	0.193496	1.64513	5.08723	0.0249958	0.725978		TSC22D1	0.123637	4.34623	6.64928	0.0105111	0.291716
CLPTM1	-0.0743184	4.69722	5.53928	0.0193942	0.582837		DZIP3	-0.112974	2.16326	5.40106	0.0209526	0.599379		EFR3A	-0.0603973	5.27016	8.98571	0.00300423	0.0872547		BATF2	0.232052	1.66874	5.09579	0.0248753	0.725978		PPP2R5C	0.0501377	6.7471	6.66779	0.0104055	0.291716
CD37	-0.0915679	6.85262	5.22866	0.0230814	0.582837		SCFD2	0.0910661	2.60905	5.24996	0.0228066	0.599379		GTF2F2	-0.089768	2.78103	8.94392	0.0030712	0.0877258		MAP2K4	-0.0491905	4.84524	5.07264	0.0252026	0.729311		SLC16A13	-0.103182	0.474529	6.67091	0.0103877	0.291716
SRBD1	-0.099232	3.28215	5.50236	0.0197983	0.582837		PAICS	-0.0718838	3.36055	5.40184	0.0209435	0.599379		CDC34	0.227318	5.39264	8.94292	0.00307282	0.0877258		ANKRD13C	0.0416818	2.94479	5.0623	0.0253501	0.730912		RELB	-0.107944	3.83812	6.66552	0.0104184	0.291716
MPHOSPH10	0.0614222	3.5325	5.35424	0.0215097	0.582837		ANKH	0.106364	4.70345	5.39514	0.0210222	0.599379		RFXANK	0.0959143	3.34047	8.96074	0.00304406	0.0877258		SPATA6	-0.097333	0.931891	4.94321	0.0271167	0.734612		B4GALT3	-0.0772727	3.85161	6.64735	0.0105222	0.291716
CYP20A1	0.0791318	3.2729	5.20826	0.0233478	0.582837		SPEF2	-0.12735	0.844684	5.34178	0.0216605	0.599379		PASK	0.182118	3.43179	8.93457	0.00308638	0.0877258		SMIM1	-0.435873	1.55333	4.9364	0.0272214	0.734612		BYSL	-0.10183	1.41222	6.72656	0.0100772	0.291716
BCL2L1	-0.321359	6.25021	5.32135	0.0219102	0.582837		SMN1	0.15594	0.274001	5.49764	0.0198505	0.599379		UROS	0.0913255	2.90991	8.93798	0.00308083	0.0877258		MTIF2	0.0449467	2.94338	4.93156	0.0272963	0.734612		CDK19	0.070211	4.66227	6.704	0.010202	0.291716
RBM38	-0.250636	6.45567	5.5554	0.0192205	0.582837		KIAA2013	0.0608373	5.02065	5.46442	0.0202227	0.599379		NELL2	0.193202	4.73413	8.93429	0.00308683	0.0877258		ADARB1	0.0763035	3.1692	4.96626	0.026765	0.734612		GSTK1	-0.0570011	6.40467	6.64784	0.0105194	0.291716
VAPB	0.0479303	3.80084	5.28021	0.0224222	0.582837		TNIP1	0.0802785	7.01697	5.30584	0.0221018	0.599379		ELF1	-0.0603071	6.57321	8.89264	0.00315547	0.0893503		RALGPS2	0.120486	4.46231	5.01862	0.0259836	0.734612		TMEM176A	-0.63364	2.91487	6.66138	0.0104419	0.291716
HSCB	0.120772	0.751405	5.63902	0.018345	0.582837		FAM114A2	0.0513625	3.09583	5.5337	0.0194547	0.599379		D2HGDH	0.181568	1.61423	8.886	0.00316653	0.0893503		RPL26L1	-0.0822445	1.32749	4.91737	0.0275167	0.734612		DEFA4	-0.492446	1.76635	6.66845	0.0104017	0.291716
FAM189B	-0.096883	2.03288	5.37735	0.0212328	0.582837		UBTD2	-0.0648808	2.08157	5.33708	0.0217177	0.599379		ING3	-0.058837	3.41817	8.82151	0.00327628	0.0917939		RGS2	-0.0870117	8.90384	5.02613	0.0258735	0.734612		DNAJC1	0.085241	3.02379	6.67827	0.0103461	0.291716
ALCAM	0.132079	3.61836	5.3154	0.0219835	0.582837		RNF44	0.0595845	6.1231	5.24699	0.0228447	0.599379		SDE2	-0.0716904	4.15278	8.82703	0.00326674	0.0917939		FARS2	0.0696675	1.79377	4.95457	0.0269428	0.734612		IGHMBP2	-0.128881	2.50805	6.68011	0.0103358	0.291716
HLTF	0.0811091	2.59932	5.39224	0.0210564	0.582837		FLT4	-0.238203	0.364456	5.36338	0.0213998	0.599379		ECSIT	0.165957	3.55231	8.79153	0.00332861	0.0923213		CPNE5	0.146999	2.74591	4.97276	0.0266667	0.734612		LTO1	-0.0800953	2.42489	6.73269	0.0100435	0.291716
NUP54	0.059115	3.4108	5.26049	0.022672	0.582837		PRR3	-0.0677225	1.91378	5.349	0.021573	0.599379		MTDH	-0.0542283	5.82994	8.80245	0.00330946	0.0923213		NCOA7	0.0614223	3.78802	4.98294	0.0265134	0.734612		MAP3K12	-0.110411	2.07737	6.69235	0.010267	0.291716
ABHD18	0.0818796	2.53667	5.49305	0.0199016	0.582837		KIF21B	0.0860326	5.98095	5.32206	0.0219014	0.599379		SNX12	-0.0494325	3.69819	8.79072	0.00333004	0.0923213		ARG1	-0.21937	2.5504	4.96765	0.0267439	0.734612		CHPT1	-0.213206	4.83888	6.67852	0.0103447	0.291716
PRMT9	0.0828504	1.91351	5.23781	0.0229629	0.582837		TMEM183A	0.0570495	4.2993	5.5157	0.0196512	0.599379		CD5	0.123245	5.33584	8.78349	0.00334279	0.0923518		CCM2	-0.0396186	5.87637	4.92498	0.0273982	0.734612		ARFIP1	0.0913911	4.52881	6.59667	0.0108176	0.296791
TMA16	0.0850638	2.05079	5.19503	0.0235222	0.582837		IGFBP3	-0.203492	1.40168	5.23062	0.0230559	0.599379		DUSP11	-0.0580051	3.55987	8.76793	0.00337041	0.0925129		ZNF92	0.0623925	3.05907	4.97565	0.026623	0.734612		CASK	-0.0834271	2.475	6.60206	0.0107858	0.296791
SGTB	0.0832745	4.05497	5.53115	0.0194825	0.582837		NCF1	0.0948668	5.96462	5.24862	0.0228238	0.599379		TCFL5	-0.0884789	2.49676	8.76706	0.00337196	0.0925129		KCNH2	-0.184089	0.741285	5.00409	0.026198	0.734612		SNIP1	0.0482046	3.53876	6.60365	0.0107764	0.296791
TENT2	0.0512105	4.94768	5.26243	0.0226473	0.582837		YWHAG	0.0445773	5.44133	5.43108	0.0206034	0.599379		ADIPOR2	-0.0484028	4.80068	8.75531	0.00339299	0.092769		ELP3	0.0498989	3.56878	4.98649	0.0264602	0.734612		PRKCZ	0.0918987	1.79861	6.58196	0.0109049	0.297129
IRF1	-0.103616	7.04248	5.37516	0.021259	0.582837		CALD1	0.244488	0.838782	5.23278	0.0230279	0.599379		NEDD4L	0.230158	1.15376	8.72973	0.0034392	0.0930594		PAX5	0.212446	3.78976	4.93382	0.0272614	0.734612		IFNAR1	-0.0783299	6.43729	6.5844	0.0108904	0.297129
CD14	-0.118047	7.37315	5.26143	0.02266	0.582837		SLC4A2	0.060067	3.52707	5.36233	0.0214123	0.599379		ATP13A1	0.083339	4.27167	8.7235	0.00345056	0.0930594		REPS2	-0.0834043	4.66688	4.95283	0.0269693	0.734612		TRMU	-0.118618	2.54845	6.57306	0.010958	0.297556
PCDH1	-0.366763	0.326676	5.54711	0.0193096	0.582837		CA1	0.366565	4.30032	5.23575	0.0229894	0.599379		PLXNA1	0.123921	1.87027	8.72569	0.00344657	0.0930594		B3GALT6	0.0674988	2.50419	4.98601	0.0264674	0.734612		FGL2	0.0948295	8.71266	6.55314	0.0110781	0.299788
THOC3	0.159607	1.96334	5.57975	0.0189612	0.582837		MTERF3	-0.0780238	1.60585	5.24054	0.0229276	0.599379		DDX21	-0.065858	5.55421	8.73563	0.00342849	0.0930594		SC5D	0.0525364	2.80778	5.01664	0.0260128	0.734612		CCR3	0.201732	4.65495	6.54194	0.0111461	0.300605
SNRNP48	0.0754196	2.7724	5.40689	0.0208844	0.582837		HSF1	0.0524183	3.96481	5.39382	0.0210378	0.599379		RP2	-0.0691167	5.39421	8.68326	0.00352483	0.0947404		TCP11L2	-0.0727857	4.79446	4.93593	0.0272287	0.734612		EIF2B2	0.066371	2.33222	6.37709	0.0121995	0.302026
TYW1	0.0744848	2.43044	5.33777	0.0217093	0.582837		DCAF12	0.203583	6.78118	5.54484	0.0193342	0.599379		KCTD20	-0.0672901	5.83157	8.65387	0.00358012	0.0957275		FBXW8	-0.0895953	1.43361	5.00768	0.0261449	0.734612		IVD	0.0660271	3.8154	6.40831	0.0119924	0.302026
STYXL1	-0.126782	2.69522	5.59802	0.018769	0.582837		ZMYND19	-0.0914265	1.41427	5.29851	0.0221929	0.599379		SPCS2	-0.0865428	3.10803	8.65093	0.00358571	0.0957275		BCL7A	0.151348	1.21969	4.92009	0.0274743	0.734612		LYSMD4	-0.117829	0.936647	6.50462	0.0113761	0.302026
DMTN	-0.331125	6.97542	5.21216	0.0232966	0.582837		PPP1R3F	-0.106152	0.365627	5.27408	0.0224995	0.599379		TMEM192	-0.0626263	3.01364	8.63359	0.00361879	0.0962865		DNAJC15	0.102719	3.25522	4.84744	0.0286306	0.742332		TPRG1L	0.0711195	5.15611	6.46071	0.0116529	0.302026
FUT10	0.277226	0.441626	5.39543	0.0210188	0.582837		MAGEE1	-0.0931136	1.13479	5.54653	0.0193159	0.599379		YBX1	0.162133	7.84058	8.62265	0.00363984	0.0965226		SEL1L	-0.0438087	6.21322	4.84527	0.0286659	0.742332		MYBBP1A	-0.0854628	3.16832	6.39724	0.0120655	0.302026
CARNMT1	0.0792666	2.47651	5.48793	0.0199586	0.582837		UEVLD	0.0623266	2.94153	5.45708	0.0203058	0.599379		UBAP1	0.0696573	5.59589	8.60323	0.00367747	0.0971956		BBS2	0.0844648	3.35733	4.76973	0.0299241	0.742332		AZU1	-0.378247	0.397074	6.34479	0.0124178	0.302026
ERP44	-0.0582789	5.15216	5.19559	0.0235149	0.582837		SPTY2D1	0.0509356	4.30679	5.24974	0.0228094	0.599379		ETFDH	0.0794116	2.37593	8.5893	0.00370472	0.0972688		COA3	0.0573451	2.52457	4.79598	0.0294804	0.742332		ZNF30	-0.107331	0.357032	6.47186	0.0115819	0.302026
SLC31A1	0.104046	3.71944	5.19636	0.0235047	0.582837		ZNF202	-0.0691198	1.98956	5.33365	0.0217596	0.599379		ATE1	-0.0676192	3.448	8.58928	0.00370478	0.0972688		ZNF416	0.0742661	0.897054	4.8824	0.0280679	0.742332		MAPRE3	0.13267	1.37674	6.51173	0.0113319	0.302026
LCN2	-0.444938	3.42397	5.53406	0.0194508	0.582837		YBX3	0.2611	7.18861	5.48916	0.0199448	0.599379		BAG6	0.139564	6.62837	8.57928	0.00372447	0.097463		LNPK	-0.0583744	3.55456	4.78718	0.0296283	0.742332		TENT5C	-0.188114	4.81338	6.514	0.0113178	0.302026
NAP1L2	0.14504	1.32488	5.25975	0.0226814	0.582837		ANO6	0.0750446	5.28431	5.41783	0.0207569	0.599379		ADAMTS10	0.225424	1.4704	8.54376	0.00379527	0.0976042		RAD18	-0.056872	1.81311	4.78357	0.0296894	0.742332		SPAST	0.0503776	4.46248	6.38928	0.0121183	0.302026
ZNF449	0.113329	1.43108	5.28061	0.0224171	0.582837		POP5	-0.0797875	2.11535	5.50111	0.0198122	0.599379		DXO	0.151369	0.605213	8.55691	0.0037689	0.0976042		WDR48	-0.0321665	4.63568	4.8765	0.0281621	0.742332		DUSP2	0.202768	2.52837	6.3614	0.0123051	0.302026
ZFP92	-0.156904	0.445789	5.32599	0.0218532	0.582837		E2F4	0.0407107	5.0481	5.21892	0.0232081	0.601364		WDR26	0.0487508	6.35208	8.54863	0.00378548	0.0976042		IFT57	0.0773525	2.76939	4.776	0.0298176	0.742332		ICOS	-0.105833	2.64657	6.34614	0.0124085	0.302026
ASB13	0.104745	2.45257	5.33213	0.0217781	0.582837		PTPRM	-0.204648	1.0575	5.20087	0.023445	0.602241		MAF1	0.111922	5.3307	8.54104	0.00380075	0.0976042		DCUN1D1	-0.0566939	4.32724	4.83563	0.0288234	0.742332		TGM2	-0.27086	1.06913	6.46024	0.0116559	0.302026
SHTN1	0.194487	3.34317	5.55307	0.0192455	0.582837		SLC52A2	0.0702281	2.35324	5.19411	0.0235344	0.602241		TMEM50A	-0.0843614	6.04314	8.5691	0.00374462	0.0976042		TMEM183A	-0.0470899	4.29892	4.76221	0.0300524	0.742332		ABHD5	0.0847011	5.52911	6.47534	0.0115599	0.302026
TCEA3	0.228274	1.1096	5.68541	0.0178772	0.582837		GSPT2	-0.0728535	1.69292	5.19332	0.0235448	0.602241		SESN3	0.134899	6.22984	8.53957	0.00380372	0.0976042		SGK1	-0.0758192	5.62345	4.79237	0.029541	0.742332		TMEM41A	-0.0536396	2.354	6.43662	0.0118078	0.302026
TRIM21	-0.0913275	5.44984	5.46896	0.0201714	0.582837		MRPS35	-0.0570716	3.45764	5.19325	0.0235458	0.602241		ABAT	-0.142297	3.67423	8.52154	0.00384026	0.0977392		CYCS	0.0506254	4.2228	4.87177	0.0282377	0.742332		PDE4D	0.108335	3.2299	6.35673	0.0123366	0.302026
SVIP	0.0966553	3.83241	5.21357	0.0232781	0.582837		STMN3	-0.105327	3.81272	5.15903	0.024004	0.604215		SGMS2	-0.130414	3.2697	8.52423	0.0038348	0.0977392		CCDC71L	0.0789777	3.53961	4.79027	0.0295763	0.742332		SCAMP1	0.0582057	3.669	6.49015	0.0114665	0.302026
CAT	-0.148652	7.08181	5.41593	0.0207789	0.582837		PLOD1	0.101725	4.42625	5.16012	0.0239892	0.604215		HEMGN	0.274751	3.23651	8.51875	0.00384596	0.0977392		DUSP10	-0.0631706	1.5848	4.88963	0.0279529	0.742332		NR3C1	0.0559352	6.25366	6.37552	0.0122101	0.302026
TMTC1	0.536538	2.05368	5.29189	0.0222756	0.582837		XPO7	0.0541692	4.9884	5.16002	0.0239905	0.604215		SHISAL2A	0.143515	2.0132	8.4771	0.00393192	0.0980384		AQP3	0.112408	4.4132	4.84645	0.0286467	0.742332		ZFP62	-0.0770717	3.03046	6.36067	0.01231	0.302026
TRIM62	-0.0745501	2.35377	5.28002	0.0224245	0.582837		THAP1	0.0624128	2.61901	5.16557	0.0239156	0.604215		PPIL4	-0.058242	3.40621	8.49951	0.00388542	0.0980384		ARHGEF19	0.101262	0.610937	4.75673	0.0301464	0.742332		PIK3C2B	-0.12099	2.9203	6.43217	0.0118366	0.302026
NCKAP5L	-0.0966782	3.21936	5.27085	0.0225404	0.582837		RBIS	-0.100831	1.37815	5.15996	0.0239914	0.604215		DLD	-0.0593929	4.2975	8.48299	0.00391965	0.0980384		ANXA11	-0.0529469	7.21439	4.7636	0.0300286	0.742332		LMBR1	0.0558021	3.37845	6.40834	0.0119922	0.302026
HNRNPA1	0.0896683	6.12468	5.58444	0.0189116	0.582837		THBS1	0.243733	3.94334	5.1437	0.0242123	0.605463		KLHL15	-0.0767946	2.64067	8.50326	0.00387771	0.0980384		PPRC1	0.0593906	3.20853	4.78597	0.0296487	0.742332		DNAJB5	0.189577	0.878333	6.49557	0.0114326	0.302026
VEZT	0.0629162	3.27429	5.27653	0.0224686	0.582837		PDE8A	-0.0789836	2.33312	5.12426	0.024479	0.605463		MORF4L2	-0.055854	4.08941	8.48782	0.0039096	0.0980384		MXI1	-0.16477	5.43344	4.79508	0.0294956	0.742332		CBWD6	-0.189407	1.07257	6.40082	0.0120418	0.302026
NEDD1	0.092025	3.37297	5.5003	0.0198211	0.582837		NR2C2AP	-0.0678466	1.33909	5.12572	0.0244589	0.605463		TFCP2	-0.0527097	4.18167	8.47893	0.00392811	0.0980384		VENTX	0.114236	2.35217	4.82633	0.028976	0.742332		IARS1	-0.0593606	4.08877	6.34722	0.0124012	0.302026
TXNRD1	0.0725001	5.68334	5.23507	0.0229983	0.582837		KIAA1671	0.247201	1.62905	5.13467	0.0243357	0.605463		C12orf45	-0.0957651	1.57468	8.46875	0.00394938	0.0981651		ETNK1	0.0523327	4.94739	4.8187	0.0291021	0.742332		ZNF169	-0.0960645	1.59946	6.36271	0.0122962	0.302026
ZNF84	0.100475	2.6488	5.65356	0.018197	0.582837		DAP	0.0768103	5.00783	5.13791	0.0242914	0.605463		SMIM3	-0.121171	3.59627	8.46028	0.00396718	0.0982993		SMAGP	0.0883968	0.453585	4.77869	0.0297719	0.742332		SH3PXD2A	-0.141658	2.33212	6.38851	0.0121234	0.302026
SECISBP2L	0.0693246	4.88923	5.15219	0.0240966	0.584078		DHX32	-0.0849324	1.82045	5.12189	0.0245118	0.605463		CDC25B	0.0839156	5.45616	8.42808	0.00403561	0.0993738		FICD	0.0645774	1.16061	4.79045	0.0295733	0.742332		SLC39A13	-0.0770703	3.02832	6.36705	0.0122669	0.302026
BAIAP3	0.285355	1.61061	5.15679	0.0240343	0.584078		FBXO22	-0.0543214	2.37981	5.09392	0.0249016	0.607523		SPTY2D1	-0.0638954	4.30783	8.43008	0.00403132	0.0993738		TESC	-0.19989	5.60885	4.75767	0.0301302	0.742332		CTSW	0.202106	5.77708	6.45032	0.0117194	0.302026
COPS4	0.0701868	3.584	5.14106	0.0242483	0.584078		UBQLN4	-0.050103	3.07103	5.10669	0.0247228	0.607523		NUDT21	-0.0417459	5.26697	8.39762	0.00410144	0.100371		SPPL2A	0.0452994	4.74645	4.71429	0.0308842	0.753991		CAPN5	-0.179825	1.31649	6.49942	0.0114085	0.302026
FBXO38	0.0707905	4.87384	5.16974	0.0238596	0.584078		VPS41	0.0474727	4.74992	5.09692	0.0248594	0.607523		TSTA3	0.239462	4.81347	8.39955	0.00409725	0.100371		SMAD3	0.052106	4.55322	4.59394	0.0330817	0.753991		INTS13	-0.0612697	2.65718	6.43015	0.0118497	0.302026
FZD3	0.137763	0.258976	5.18559	0.0236476	0.584078		ALG10	-0.0881545	1.07797	5.09884	0.0248325	0.607523		CLCN4	-0.280031	2.16293	8.38968	0.0041188	0.100486		RFLNB	-0.0936144	6.2644	4.58361	0.0332779	0.753991		RAP1B	0.0640207	6.1042	6.46591	0.0116198	0.302026
DNAJC16	0.06963	2.96241	5.15328	0.0240819	0.584078		TTC7B	0.1554	1.86848	5.06522	0.0253083	0.609412		LY9	0.0673144	4.14541	8.38363	0.00413206	0.1005		INPP5K	-0.0555696	4.8277	4.54723	0.0339782	0.753991		HIP1R	-0.122176	3.23953	6.34977	0.0123838	0.302026
DHX32	0.103751	1.82159	5.13718	0.0243013	0.584078		LRRC75A	0.136596	1.55226	5.061	0.0253688	0.609412		TMEM79	0.102186	1.3728	8.37644	0.00414788	0.100525		MYL4	-0.231659	5.27737	4.62547	0.0324905	0.753991		MMP14	-0.154794	0.53647	6.33457	0.0124877	0.302797
PIK3C2A	0.103481	3.82592	5.13663	0.024309	0.584078		ZNF529	-0.0658393	2.1321	5.05602	0.0254402	0.609412		ANKRD33B	-0.125788	2.24224	8.36594	0.0041711	0.100525		ATP5MC1	0.0600342	2.56153	4.71309	0.0309054	0.753991		NDUFAF1	0.0753106	2.12329	6.31534	0.0126202	0.303697
EEA1	0.0952878	3.32048	5.14085	0.0242512	0.584078		H6PD	0.0860998	5.08451	5.06563	0.0253024	0.609412		PPP2R5B	0.175013	3.15966	8.37095	0.00416	0.100525		RAD51C	0.0924525	1.21291	4.56033	0.0337244	0.753991		PNRC1	0.0861002	7.05271	6.31795	0.0126022	0.303697
PSPC1	0.0533008	3.62269	5.16614	0.023908	0.584078		ZNF250	-0.0680538	1.34058	5.07939	0.0251066	0.609412		DIPK2A	-0.0647482	3.499	8.35179	0.0042026	0.100977		INKA2	-0.0772727	5.88826	4.56877	0.0335616	0.753991		POU2AF1	-0.230334	2.63209	6.31254	0.0126397	0.303697
CAB39L	-0.102147	1.51499	5.12443	0.0244767	0.584541		ZPR1	-0.0437047	3.43287	5.07638	0.0251494	0.609412		SUPT3H	0.133045	0.613029	8.34218	0.00422413	0.101188		NRBP1	-0.0310046	5.63319	4.6711	0.0316547	0.753991		COMTD1	-0.121648	0.552959	6.30383	0.0127003	0.304232
C15orf39	-0.116412	6.35823	5.11776	0.024569	0.584541		STARD3	0.0451808	4.65641	5.04121	0.025654	0.610842		AZIN1	-0.070123	5.89072	8.33416	0.00424219	0.101314		SEMA4F	0.056331	1.07657	4.63441	0.0323249	0.753991		USP1	0.0470411	4.6147	6.28232	0.0128513	0.306
WWP2	-0.0864026	5.63932	5.08258	0.0250616	0.584541		ZNF880	-0.107424	1.22919	5.04184	0.0256448	0.610842		LYSMD4	0.1333	0.935131	8.31624	0.00428281	0.101672		KDM3A	-0.0397957	5.63152	4.57525	0.0334374	0.753991		GXYLT1	0.0606333	3.35014	6.28233	0.0128513	0.306
GLS	0.0838096	5.54035	5.12507	0.0244679	0.584541		ZFYVE9	-0.159257	0.14571	5.03352	0.0257657	0.611665		UBLCP1	-0.059061	4.6471	8.31801	0.00427879	0.101672		FMNL2	-0.144739	0.60604	4.5638	0.0336573	0.753991		CARMIL2	-0.112901	3.7094	6.27089	0.0129323	0.30609
OGFR	-0.0689809	5.1742	5.08608	0.0250121	0.584541		DPH6	-0.0845584	0.850822	5.00329	0.0262099	0.616114		YWHAE	-0.0533082	5.83435	8.29196	0.00433851	0.102687		CELSR1	0.170777	0.874429	4.61772	0.0326349	0.753991		ANKS6	-0.101293	1.18956	6.27192	0.012925	0.30609
FOXP4	-0.129026	1.85066	5.09725	0.0248549	0.584541		CPNE2	0.0838704	3.64035	4.99965	0.0262639	0.616114		GSDMB	0.214404	1.78431	8.27767	0.00437163	0.103006		CCDC174	-0.0316326	3.71129	4.59002	0.033156	0.753991		PDS5B	0.0456992	4.5732	6.25828	0.0130223	0.30639
PFKFB2	0.142863	3.06578	5.09598	0.0248728	0.584541		LTBP1	0.204688	2.14351	4.99995	0.0262594	0.616114		CCSAP	-0.0907728	3.64714	8.27494	0.00437798	0.103006		MLH1	-0.0440568	3.04578	4.582	0.0333085	0.753991		B3GALNT2	-0.157834	1.15683	6.25892	0.0130177	0.30639
PHTF2	0.0807546	3.82722	5.07945	0.0251058	0.584541		ARHGEF3	0.0502815	5.67679	5.01408	0.0260504	0.616114		FAH	0.160037	1.70399	8.23981	0.00446062	0.104331		PLSCR1	0.124946	4.75163	4.56688	0.0335981	0.753991		TMEM50B	0.0580722	3.63815	6.25193	0.0130679	0.306554
STK3	-0.102917	1.89297	5.07827	0.0251226	0.584541		GP9	0.219019	2.40093	4.98968	0.0264124	0.616999		SLC1A5	0.155803	3.75952	8.2426	0.004454	0.104331		MPZL1	-0.120337	5.23378	4.67547	0.0315759	0.753991		NBPF15	-0.194969	1.76967	6.24395	0.0131253	0.306993
MAP7D3	0.097433	1.82037	5.07935	0.0251072	0.584541		VSIG2	0.191602	1.53311	4.98668	0.0264573	0.616999		COQ10A	0.129798	0.793025	8.2236	0.0044993	0.104926		ATP10D	0.0685731	3.2944	4.58885	0.0331782	0.753991		ERCC2	-0.0796385	1.68894	6.21812	0.0133132	0.308035
FICD	-0.0945508	1.15884	5.0771	0.0251392	0.584541		H3C10	-0.201566	3.80494	4.97417	0.0266453	0.619563		MRS2	-0.0696533	2.77683	8.19046	0.00457946	0.106483		HMGCR	-0.0477546	5.21148	4.54065	0.0341066	0.753991		UCHL5	0.0650129	3.34101	6.21472	0.0133381	0.308035
GTPBP4	0.0623285	3.4137	5.07176	0.0252151	0.584593		KNSTRN	0.0987071	1.41512	4.96347	0.0268072	0.620728		VPS9D1	0.151167	2.81073	8.1801	0.0046048	0.106745		S100Z	-0.0997196	1.15276	4.69979	0.0311407	0.753991		CLCN4	0.227264	2.15852	6.2124	0.0133552	0.308035
TRAPPC9	-0.102476	3.33907	5.05427	0.0254654	0.588675		SLC37A4	-0.0918166	1.19024	4.96052	0.026852	0.620728		ZNF699	-0.0733449	2.38266	8.17487	0.00461766	0.106745		SOX4	-0.0710226	2.19495	4.58867	0.0331816	0.753991		ZNF33A	0.0642556	5.43613	6.21118	0.0133641	0.308035
TGDS	0.0876901	2.00302	4.96876	0.0267271	0.593697		ANKRD28	-0.0867637	3.58813	4.94361	0.0271105	0.62307		SLC31A1	-0.103239	3.71937	8.15921	0.00465636	0.107326		HSF2	-0.0697656	2.41947	4.6248	0.032503	0.753991		CACNA2D4	-0.120612	2.21376	6.22978	0.013228	0.308035
TRIM69	-0.0955766	4.77284	5.02214	0.025932	0.593697		OS9	0.036844	6.36601	4.94862	0.0270337	0.62307		GLRX5	0.270151	4.62199	8.15375	0.00466995	0.107328		TWISTNB	0.0485841	2.71507	4.6385	0.0322494	0.753991		PLCH2	-0.172916	1.75118	6.20211	0.013431	0.30868
DTWD1	0.0891878	1.75208	5.0001	0.0262572	0.593697		ZNF408	0.0604503	2.20665	4.9378	0.0272	0.623319		LARP4	-0.0641319	3.31334	8.13353	0.00472058	0.108178		ZNF398	-0.0448207	3.4477	4.56218	0.0336885	0.753991		CPPED1	0.101667	7.79898	6.18838	0.0135329	0.310124
ABCC6	0.179176	1.40467	4.93009	0.027319	0.593697		SLC48A1	0.0965709	2.75638	4.90405	0.0277253	0.633526		ADM	0.207245	4.12676	8.1192	0.00475679	0.108693		SLC46A2	-0.0992471	1.5138	4.68349	0.0314315	0.753991		SMAD3	-0.0671549	4.55403	6.15589	0.0137773	0.311768
AC118549.1	0.0623155	3.80815	4.95628	0.0269166	0.593697		FBXO7	0.210138	8.46351	4.86985	0.0282686	0.634961		C1D	-0.0978923	2.93167	8.1113	0.00477689	0.108839		NTMT1	0.0623877	1.20024	4.62206	0.032554	0.753991		HOXB2	-0.205401	1.01386	6.16243	0.0137278	0.311768
CNTROB	0.0762153	2.52835	5.01051	0.0261031	0.593697		TMEM115	0.0612106	3.15684	4.88204	0.0280736	0.634961		AKT2	0.0558554	5.58983	8.09442	0.0048201	0.109196		EGFL7	-0.166875	0.293599	4.69455	0.0312339	0.753991		LCN2	-0.35055	3.42417	6.15273	0.0138013	0.311768
ALKBH5	-0.0599629	4.98934	4.95772	0.0268948	0.593697		MFN2	0.114775	5.63429	4.88364	0.0280481	0.634961		CCZ1	-0.241514	1.96594	8.08908	0.00483386	0.109196		SH3KBP1	-0.0402608	6.4847	4.53903	0.0341383	0.753991		MBNL3	-0.164208	5.68955	6.163	0.0137235	0.311768
SMIM24	-0.420901	1.9012	4.9496	0.0270186	0.593697		PIM1	0.0722888	6.55816	4.87814	0.0281359	0.634961		R3HCC1L	-0.0518547	3.6203	8.09437	0.00482023	0.109196		SLC9A7	0.101462	2.6749	4.69791	0.0311742	0.753991		F8	0.112789	1.61437	6.16587	0.0137018	0.311768
YIPF2	-0.113162	2.05941	4.97446	0.0266409	0.593697		MGAM	0.141365	7.30657	4.87018	0.0282633	0.634961		PRDX6	0.204523	6.37653	8.05935	0.00491118	0.109755		MPP1	-0.109701	6.19925	4.5403	0.0341135	0.753991		AEN	-0.0704605	2.92026	6.13355	0.013948	0.312412
MSH2	0.0898097	2.75895	4.92938	0.02733	0.593697		E2F2	0.124948	2.44694	4.88529	0.028022	0.634961		HBP1	-0.0721337	5.66756	8.07382	0.00487337	0.109755		IFNLR1	0.118799	0.919529	4.56586	0.0336177	0.753991		ARRDC3	0.0934842	6.74767	6.13562	0.0139321	0.312412
SPATA2	-0.0710534	2.78503	4.94552	0.0270813	0.593697		SMAD3	-0.0612416	4.55522	4.83841	0.0287778	0.635627		MMS19	0.0739118	4.04953	8.06678	0.00489173	0.109755		CAPN5	-0.140021	1.31321	4.59071	0.033143	0.753991		UTP14A	-0.0574785	2.57921	6.13687	0.0139225	0.312412
APOL1	-0.142489	4.36915	4.93568	0.0272326	0.593697		TTYH2	0.0623032	3.03895	4.85321	0.0285368	0.635627		E2F2	0.160908	2.44612	8.05301	0.00492783	0.109755		KCTD21	-0.0497062	2.56863	4.54445	0.0340324	0.753991		INAFM2	0.0821356	4.12004	6.12836	0.0139879	0.312424
SNX4	0.0696724	3.13732	4.95851	0.0268826	0.593697		CFD	0.304759	5.1851	4.83833	0.0287792	0.635627		GMEB1	-0.0551572	3.47296	8.058	0.00491472	0.109755		GMEB1	0.0373561	3.4724	4.56028	0.0337253	0.753991		MPP5	0.0602772	2.04582	6.09025	0.0142851	0.312652
NSG1	0.314324	2.05627	5.01094	0.0260968	0.593697		FITM2	-0.0806167	1.17429	4.83883	0.0287709	0.635627		PLB1	0.193226	3.32031	8.03866	0.00496573	0.110153		TMTC1	-0.390123	2.05254	4.67219	0.0316349	0.753991		MRM1	-0.0953453	0.757759	6.09927	0.0142142	0.312652
INPP4B	0.147758	4.67755	5.01664	0.0260128	0.593697		MR1	0.0574883	4.59342	4.8509	0.0285743	0.635627		CHID1	0.0888729	2.97169	8.03574	0.00497348	0.110153		SLC35E3	-0.0637748	2.64356	4.7225	0.0307401	0.753991		UBE2O	-0.0935896	3.9847	6.10203	0.0141926	0.312652
CCDC112	0.105706	1.66047	4.93375	0.0272625	0.593697		ATE1	0.0523492	3.44821	4.85849	0.0284515	0.635627		RPS6KA5	-0.0948674	4.31347	8.01087	0.00504	0.111315		GNL2	0.0391622	3.61907	4.60041	0.0329595	0.753991		PNPT1	-0.11219	2.25461	6.09234	0.0142686	0.312652
FAM135A	0.101453	1.78003	5.02039	0.0259577	0.593697		TCN2	0.162342	1.70947	4.81274	0.0292008	0.642006		LYL1	0.216911	5.47323	7.9948	0.00508344	0.111704		IGFBP4	0.133023	0.545523	4.50623	0.0347864	0.757378		MAPKAPK3	0.0556984	6.03907	6.09119	0.0142777	0.312652
DNAJC2	0.0872709	2.50909	4.99719	0.0263005	0.593697		ZBTB49	-0.0642297	1.95638	4.81098	0.02923	0.642006		PLA2G6	0.16151	2.21734	7.99395	0.00508577	0.111704		TIMM21	0.0640481	1.40743	4.49278	0.0350558	0.757378		GCSAM	-0.115848	2.45063	6.08664	0.0143136	0.312652
NDUFA5	0.0819442	3.75485	4.93538	0.0272373	0.593697		CYB5R3	0.078667	5.16202	4.80189	0.0293815	0.642396		SLC22A23	0.17596	0.724093	7.98185	0.00511875	0.111809		TTC7A	0.0432873	4.98231	4.51257	0.0346601	0.757378		ZCCHC9	-0.0536042	2.77564	6.09938	0.0142133	0.312652
PRRG4	-0.197168	4.2822	4.97635	0.0266125	0.593697		H4C8	-0.176215	1.87373	4.8002	0.0294097	0.642396		RPS6KB2	0.0745858	3.43715	7.98483	0.0051106	0.111809		BTLA	0.112361	3.77428	4.51226	0.0346662	0.757378		MACROH2A2	-0.129461	0.204685	6.09002	0.0142869	0.312652
MED19	-0.12225	0.963523	4.9766	0.0266087	0.593697		CLOCK	-0.0667825	2.81811	4.794	0.0295136	0.642893		HERPUD1	-0.0646703	5.42139	7.94685	0.00521543	0.112597		CLEC5A	0.141473	1.05009	4.50224	0.034866	0.757378		RAB6A	0.0492179	5.54267	6.07603	0.0143977	0.312765
THEMIS2	-0.0745089	7.33463	4.96605	0.0267682	0.593697		ADPRH	-0.0727349	2.69968	4.78205	0.0297149	0.645034		HEXD	0.127337	3.4085	7.93825	0.00523948	0.112597		GLUD2	0.0878405	0.598968	4.49484	0.0350144	0.757378		TXLNA	-0.0475165	4.27034	6.07695	0.0143903	0.312765
E2F4	-0.0493164	5.04822	4.89482	0.0278708	0.594819		SPARC	0.185849	6.35487	4.77853	0.0297745	0.645034		CCNG2	-0.0771372	5.66139	7.96337	0.00516955	0.112597		DDX10	0.0501287	2.24856	4.51328	0.034646	0.757378		AKAP17A	-0.112985	4.72954	6.07094	0.0144381	0.312786
TRAPPC8	0.0600262	5.11669	4.89165	0.0279211	0.594819		CCDC85C	-0.110117	0.9831	4.67482	0.0315874	0.645507		CIZ1	0.0715036	4.57394	7.94761	0.0052133	0.112597		ISCU	-0.0592217	5.21422	4.49574	0.0349963	0.757378		ZFYVE21	0.0699077	1.95557	6.05643	0.0145543	0.314444
METTL8	0.116526	1.90143	4.88605	0.0280099	0.594819		PKM	0.0587669	7.75923	4.72733	0.0306556	0.645507		MARVELD1	-0.119512	2.30815	7.9443	0.00522254	0.112597		OSCAR	-0.0824822	4.86319	4.47312	0.0354537	0.758247		DR1	0.0510682	5.74801	6.04586	0.0146395	0.315425
COMMD2	0.0646496	3.60008	4.91089	0.0276181	0.594819		FANCI	0.0886528	1.37312	4.69182	0.0312826	0.645507		SLC25A45	0.123754	2.50875	7.93804	0.00524005	0.112597		TMEM150B	0.0946162	1.18003	4.48081	0.0352976	0.758247		GOLGA7B	-0.112457	1.75588	6.03477	0.0147294	0.315648
TG	0.146898	1.6755	4.91399	0.0275695	0.594819		C1orf52	-0.0665531	3.19725	4.6902	0.0313115	0.645507		NUBPL	-0.108216	0.543033	7.92377	0.00528022	0.112891		SEPTIN8	0.0872468	1.19581	4.46301	0.0356602	0.758247		MXI1	-0.199231	5.43722	6.03774	0.0147053	0.315648
ALAS2	-0.480205	8.25846	4.89047	0.0279397	0.594819		TRIM37	0.0674979	2.62981	4.72265	0.0307375	0.645507		TRABD2A	0.171353	3.70149	7.91148	0.00531504	0.112891		KMO	0.112954	0.958946	4.48348	0.0352435	0.758247		DNAJA3	-0.0538321	3.36523	6.01841	0.0148631	0.316034
PHYH	0.109689	1.06287	4.8831	0.0280568	0.594819		KCNJ2	0.11639	5.33988	4.6983	0.0311671	0.645507		TRMU	0.129371	2.55041	7.90951	0.00532062	0.112891		RPS6KB2	-0.0506416	3.43562	4.46834	0.0355512	0.758247		ZFP3	-0.0860058	1.5454	6.00902	0.0149405	0.316034
BCCIP	0.0687818	2.79147	4.91322	0.0275815	0.594819		MAP2K2	0.0642871	5.4641	4.7265	0.0306701	0.645507		NAA50	-0.0520057	5.63363	7.90801	0.0053249	0.112891		PHLDA1	0.119174	0.666505	4.46254	0.0356698	0.758247		TCF3	-0.076005	4.34233	6.00055	0.0150106	0.316034
KRT1	-0.50672	3.37492	4.89174	0.0279196	0.594819		SLC1A5	0.119144	3.75753	4.6879	0.0313526	0.645507		CHUK	-0.0577385	4.09076	7.91213	0.00531319	0.112891		EPSTI1	0.188137	3.72906	4.4446	0.0360393	0.761657		SSR3	0.0497253	5.1375	6.00159	0.0150019	0.316034
PPM1A	-0.12244	6.13155	4.86471	0.0283512	0.594837		STRADB	0.263426	6.0946	4.75306	0.0302095	0.645507		DSN1	-0.0828267	1.98656	7.88072	0.00540325	0.114246		PSMC1	-0.0528274	2.61192	4.33135	0.0384673	0.761657		SLC17A5	0.0505943	2.88488	6.02203	0.0148335	0.316034
PLD4	0.159357	2.90694	4.76568	0.0299932	0.594837		B4GALT5	0.0922144	6.15491	4.73965	0.0304411	0.645507		APP	-0.0881125	5.6874	7.8698	0.00543493	0.11461		ABHD2	-0.0882195	7.27355	4.37048	0.0376095	0.761657		BPGM	-0.240966	4.45373	6.00871	0.014943	0.316034
FMN1	0.499645	1.38257	4.80203	0.0293791	0.594837		GNAZ	0.172984	2.66444	4.71855	0.0308094	0.645507		HMGB2	-0.0975409	6.20967	7.84	0.00552233	0.115837		ZNF785	0.0799827	0.617226	4.30429	0.0390727	0.761657		MFSD2A	0.124438	0.352499	5.99863	0.0150265	0.316034
FAH	-0.16497	1.70408	4.82669	0.0289702	0.594837		NGLY1	-0.0487846	3.88501	4.73693	0.0304882	0.645507		SYTL3	-0.105633	3.99974	7.84474	0.00550834	0.115837		CCDC102A	0.0879165	1.05024	4.33333	0.0384235	0.761657		KCNH7	-0.190999	2.23273	5.99002	0.0150982	0.316702
LRRC37B	0.0949459	2.28465	4.78418	0.029679	0.594837		CLTB	0.0698625	4.08535	4.67561	0.0315733	0.645507		TCAIM	-0.0654994	2.64212	7.79329	0.00566227	0.116935		TAF15	0.0702333	5.12878	4.34344	0.0382	0.761657		PRUNE1	0.0720091	4.19071	5.97647	0.0152118	0.317449
SLC66A2	-0.123209	4.64163	4.79378	0.0295174	0.594837		MDM4	-0.0951918	4.55328	4.76674	0.029975	0.645507		CACNA2D3	-0.155893	1.3121	7.80231	0.00563496	0.116935		FAAP100	0.0486823	3.1458	4.38394	0.037319	0.761657		TMEM33	0.0446044	5.10966	5.97622	0.0152138	0.317449
PIP5K1C	-0.0834205	3.82533	4.82713	0.0289629	0.594837		HNRNPA2B1	-0.0560131	7.24422	4.68816	0.031348	0.645507		MAT2B	-0.0521119	6.37753	7.79438	0.00565898	0.116935		SIRT2	-0.0382298	4.39866	4.32399	0.0386309	0.761657		CAMP	-0.286061	3.3617	5.96972	0.0152687	0.317756
SLC1A5	-0.153848	3.75731	4.86435	0.028357	0.594837		ZKSCAN5	0.0532383	2.5904	4.71021	0.0309562	0.645507		UBE2V2	-0.0640437	3.68113	7.80031	0.00564101	0.116935		SHKBP1	-0.0767001	6.88344	4.31597	0.0388101	0.761657		NLRC5	-0.114785	6.51943	5.9511	0.0154267	0.318622
UBE2S	-0.133878	0.9907	4.82533	0.0289925	0.594837		RRM2B	0.0555341	4.93988	4.71102	0.0309418	0.645507		CDK16	0.0826271	3.3224	7.793	0.00566316	0.116935		ZNF530	0.0695079	0.45294	4.40753	0.0368159	0.761657		CCDC130	-0.0821509	2.99424	5.93682	0.0155491	0.318622
GABPA	0.0635809	4.13609	4.85003	0.0285886	0.594837		ALG2	-0.0458669	3.18101	4.68013	0.031492	0.645507		REEP3	-0.0685215	3.41677	7.81183	0.00560629	0.116935		HAAO	-0.0897498	0.647269	4.42827	0.0363793	0.761657		NUDT19	-0.0761134	1.96309	5.9319	0.0155915	0.318622
C21orf58	-0.151355	0.0794519	4.80993	0.0292475	0.594837		UBTD1	0.0907581	2.47361	4.73932	0.0304468	0.645507		IRF8	-0.100058	5.14668	7.75924	0.00576658	0.118762		IKZF2	0.10547	3.35879	4.42382	0.0364723	0.761657		DCAF6	-0.0822882	4.20196	5.95332	0.0154078	0.318622
NCKIPSD	-0.102001	1.91785	4.85301	0.0285402	0.594837		TSPAN9	0.192563	2.09429	4.67661	0.0315552	0.645507		ZFP36L2	-0.0682879	6.4949	7.75066	0.00579315	0.119		SP110	0.0585132	5.80293	4.30324	0.0390963	0.761657		POLR3D	-0.0517218	2.37672	5.93377	0.0155754	0.318622
SOAT1	0.0643268	5.08008	4.76879	0.0299401	0.594837		FAM234B	-0.0880415	0.702971	4.71055	0.0309502	0.645507		SMIM24	0.378182	1.89108	7.61237	0.00623958	0.124182		TRIB3	-0.102536	1.89495	4.42779	0.0363893	0.761657		WAPL	0.0501899	5.37425	5.94873	0.015447	0.318622
CEP120	0.0644345	4.15062	4.8348	0.028837	0.594837		ATP5F1B	0.0381164	7.14758	4.72023	0.0307799	0.645507		MAP2K2	0.078992	5.46442	7.61674	0.00622495	0.124182		MYL9	-0.261827	3.77444	4.38766	0.0372392	0.761657		XKR8	0.0778109	4.84927	5.93238	0.0155874	0.318622
HSPA1L	0.10012	1.59574	4.85039	0.0285827	0.594837		SLC14A1	0.230137	2.92418	4.64721	0.0320895	0.645623		BLVRB	0.25574	6.36493	7.63219	0.0061735	0.124182		FAM210B	-0.20002	6.67692	4.31845	0.0387547	0.761657		ALAS2	-0.389724	8.26379	5.92124	0.0156838	0.319684
SLC4A2	-0.0731979	3.52833	4.80297	0.0293635	0.594837		ZBTB7A	0.0549694	4.60058	4.62251	0.0325455	0.645623		DUSP2	-0.230726	2.53126	7.63794	0.00615444	0.124182		RUSC1	0.0525459	2.05905	4.31311	0.0388743	0.761657		ERAP1	0.113703	5.40096	5.9158	0.0157312	0.319826
ESYT2	0.0658712	5.83966	4.77603	0.0298169	0.594837		MARCHF2	0.142355	5.36353	4.64494	0.032131	0.645623		ZNF622	-0.0612278	3.48492	7.64294	0.00613795	0.124182		POLR3H	0.0474647	2.5478	4.33278	0.0384356	0.761657		WRNIP1	-0.0459339	3.95171	5.90706	0.0158074	0.320555
KLHL9	0.0619334	4.10657	4.80748	0.0292883	0.594837		MAGI3	-0.125609	0.147226	4.62613	0.0324783	0.645623		MRPS36	-0.0894927	2.33364	7.61242	0.00623942	0.124182		EDEM1	0.0420961	5.7639	4.35472	0.0379525	0.761657		NAA50	0.0448038	5.63561	5.89506	0.0159129	0.32173
FH	0.070306	3.0737	4.84274	0.0287072	0.594837		THUMPD2	-0.0887479	0.942429	4.65478	0.0319509	0.645623		HSF2	0.0972457	2.41736	7.63437	0.00616625	0.124182		RAF1	-0.0429042	6.70157	4.34	0.038276	0.761657		F2R	0.158014	3.76621	5.88918	0.0159648	0.32173
USP27X	0.103736	0.67553	4.78933	0.0295923	0.594837		ILKAP	-0.0570986	2.81921	4.63792	0.0322602	0.645623		EIF3B	0.0641951	5.07414	7.63897	0.00615104	0.124182		DYNC1LI1	-0.0594198	4.85808	4.37267	0.037562	0.761657		GPR174	-0.088664	4.19392	5.88666	0.0159871	0.32173
MCU	0.0621512	3.27762	4.77601	0.0298173	0.594837		MANBAL	-0.0563631	2.3047	4.63592	0.0322971	0.645623		MARCHF8	0.158909	6.29633	7.6117	0.00624183	0.124182		ZDHHC3	-0.0435109	4.67556	4.34571	0.0381501	0.761657		GNG2	0.0856901	6.38815	5.82112	0.0165787	0.324255
TCTN3	0.0724939	2.80711	4.76042	0.0300832	0.594837		PRKAA1	0.0407419	5.31132	4.63672	0.0322823	0.645623		SHOC2	-0.0662533	5.70009	7.65439	0.0061003	0.124182		ZBTB38	-0.0602953	4.96914	4.32924	0.0385143	0.761657		LIN52	0.0686297	1.77589	5.86609	0.0161704	0.324255
NHLRC2	0.0857562	3.01441	4.81391	0.0291814	0.594837		ASAH1	0.0628536	7.33401	4.62119	0.0325702	0.645623		ABTB2	0.173549	1.05335	7.60955	0.00624904	0.124182		BAK1	0.083467	3.73152	4.38915	0.0372073	0.761657		SNX33	0.0745438	1.61102	5.78003	0.0169612	0.324255
SERPING1	-0.365047	2.81954	4.84504	0.0286697	0.594837		PCBD1	0.0923448	1.00241	4.66056	0.0318456	0.645623		ATL3	-0.064116	4.77015	7.64504	0.00613101	0.124182		RRAGD	-0.0628729	3.69463	4.35514	0.0379433	0.761657		RNF157	-0.146341	2.36742	5.82927	0.0165039	0.324255
UBASH3B	0.0774805	4.2817	4.76473	0.0300094	0.594837		ARHGEF12	0.121163	4.13404	4.63384	0.0323355	0.645623		APLP2	-0.0605587	7.96825	7.62713	0.0061903	0.124182		NUDT18	-0.084428	1.6737	4.3133	0.03887	0.761657		VAMP3	0.0507912	5.47796	5.77736	0.0169864	0.324255
LRMP	0.0625796	5.84072	4.79131	0.029559	0.594837		UBC	0.0787513	5.40613	4.65093	0.0320213	0.645623		FSCN1	-0.161226	0.846335	7.60376	0.0062685	0.124257		TM2D2	0.0419234	3.16383	4.38555	0.0372844	0.761657		GMCL1	0.0565645	4.46329	5.79257	0.0168435	0.324255
CMKLR1	-0.199386	3.55294	4.76983	0.0299225	0.594837		ITGA6	-0.0932663	4.69151	4.59438	0.0330733	0.647462		OCIAD1	-0.0472301	4.97753	7.57238	0.00637516	0.126049		FANCG	0.0761275	1.19454	4.3632	0.0377675	0.761657		CXCR4	0.0850738	7.43854	5.84729	0.0163398	0.324255
AGTRAP	-0.085927	5.58811	4.74757	0.0303041	0.595698		COX18	-0.0547765	2.40661	4.59131	0.0331315	0.647462		MAPK9	-0.0609378	3.38986	7.56785	0.0063907	0.126049		CASK	0.0623518	2.47633	4.42897	0.0363645	0.761657		SPAG16	-0.118982	0.224605	5.7845	0.0169192	0.324255
GMPR	-0.331829	4.33529	4.74479	0.0303521	0.595698		CRAT	0.131084	3.03495	4.59018	0.0331529	0.647462		MRPS25	0.0924135	2.50182	7.55765	0.00642584	0.126428		ZNF669	0.0607339	1.42727	4.30711	0.0390091	0.761657		DNAJB2	-0.101338	4.92881	5.8104	0.0166776	0.324255
BRAF	0.0670075	4.13319	4.75266	0.0302164	0.595698		NOXA1	-0.174373	0.406788	4.60634	0.0328478	0.647462		INAFM2	-0.0937629	4.11949	7.53492	0.00650489	0.127666		WDR13	-0.0532012	3.96779	4.32662	0.0385724	0.761657		PASK	-0.148507	3.43303	5.86124	0.0162139	0.324255
NNT	-0.0615213	4.44713	4.72047	0.0307757	0.59701		ARHGAP21	0.098321	3.47665	4.60183	0.0329326	0.647462		PPP2R5A	-0.110769	6.26966	7.51054	0.00659078	0.129033		CPSF7	-0.0469257	5.18781	4.41827	0.0365889	0.761657		MGME1	0.0654207	3.24038	5.78083	0.0169536	0.324255
KLHL3	0.162336	1.30822	4.71934	0.0307955	0.59701		PHETA1	-0.0796574	1.6549	4.59917	0.0329829	0.647462		FEM1C	-0.0706246	4.0793	7.47781	0.00670794	0.131003		RPA2	-0.0460445	4.82147	4.33378	0.0384134	0.761657		CTSS	0.0622426	9.67477	5.81881	0.0166	0.324255
ZFP62	0.0875793	3.03117	4.72672	0.0306663	0.59701		ZDHHC18	0.0648404	7.4319	4.58494	0.0332525	0.647812		IRS2	-0.15244	4.8009	7.40681	0.00696953	0.131287		TXLNA	0.0370353	4.27045	4.3957	0.0370673	0.761657		FBXO7	-0.2287	8.4593	5.8078	0.0167017	0.324255
EBAG9	0.0704677	2.54245	4.73553	0.0305127	0.59701		GNG2	0.0790867	6.38707	4.52595	0.0343952	0.648269		ITFG1	-0.0537364	3.56463	7.41979	0.00692093	0.131287		ALAD	-0.0368717	3.89974	4.29583	0.0392639	0.763048		NDST1	0.112869	5.52709	5.82289	0.0165625	0.324255
UPF3B	0.0888446	2.01537	4.72826	0.0306393	0.59701		PLEK2	0.264971	1.55752	4.55169	0.0338916	0.648269		PHKB	-0.0561495	4.48548	7.44623	0.00682302	0.131287		MTRR	0.0602511	3.42189	4.28861	0.039428	0.764363		H1-2	0.159435	3.62233	5.8073	0.0167064	0.324255
FCGR1B	-0.236957	1.84574	4.71484	0.0308746	0.597085		SIPA1L1	0.0714107	4.85822	4.56589	0.033617	0.648269		ZNRF1	0.119463	0.664839	7.44505	0.00682738	0.131287		REC8	0.123181	2.14883	4.2569	0.0401571	0.766259		GPR146	-0.23894	0.39946	5.77462	0.0170122	0.324255
PIK3C3	0.0490685	4.41677	4.68179	0.0314622	0.597436		AC040160.1	-0.153904	1.08187	4.53368	0.0342432	0.648269		UBB	0.281813	4.08161	7.45972	0.00677362	0.131287		AP1M1	-0.0430959	5.15474	4.27708	0.0396915	0.766259		SPDYE3	-0.0795163	0.841064	5.78264	0.0169366	0.324255
STAT1	-0.150419	7.23546	4.695	0.0312259	0.597436		TNFRSF9	0.138757	1.81109	4.56749	0.0335862	0.648269		B3GNTL1	0.141958	2.14848	7.4318	0.00687627	0.131287		FUZ	-0.0809549	1.83477	4.26614	0.0399431	0.766259		KEL	-0.30301	0.776981	5.80781	0.0167017	0.324255
STRADB	-0.345843	6.09584	4.6805	0.0314854	0.597436		NFU1	-0.0700077	2.23982	4.51376	0.0346364	0.648269		DDX18	-0.0517672	5.1143	7.4137	0.0069437	0.131287		WDR3	0.0423548	3.38667	4.25745	0.0401442	0.766259		WDR5	-0.0588445	3.30831	5.84324	0.0163766	0.324255
TSEN2	0.125292	0.500791	4.67993	0.0314956	0.597436		DCTD	-0.0451071	3.78246	4.55492	0.033829	0.648269		ZDHHC3	0.0625088	4.67561	7.4607	0.00677004	0.131287		TMEM41A	0.0400313	2.35407	4.27523	0.039734	0.766259		ARSD	0.115681	2.70931	5.80385	0.0167384	0.324255
LMLN	0.126392	0.137414	4.70326	0.0310792	0.597436		PSMG4	-0.083544	1.33363	4.56655	0.0336044	0.648269		GPA33	0.159201	1.71536	7.44824	0.00681563	0.131287		INTS8	-0.0439164	4.15124	4.26746	0.0399126	0.766259		EIF1AX	0.126192	4.14188	5.82051	0.0165843	0.324255
JCHAIN	0.389503	4.42079	4.6981	0.0311708	0.597436		PTCRA	0.170308	2.34661	4.53982	0.0341229	0.648269		ARHGAP18	-0.103872	3.35079	7.41746	0.00692962	0.131287		MCU	-0.0411334	3.2785	4.25496	0.0402022	0.766259		GABARAPL1	0.0754826	4.98984	5.81888	0.0165994	0.324255
OGDH	-0.065354	5.72639	4.70174	0.0311061	0.597436		PLA2G7	0.146997	1.92633	4.51228	0.0346659	0.648269		HSPB1	0.139404	3.26897	7.43215	0.00687498	0.131287		HDDC3	0.0777364	0.634282	4.2498	0.0403222	0.766702		FHOD1	-0.068672	3.56972	5.75383	0.0172098	0.326283
MID2	0.123541	1.54841	4.68053	0.0314848	0.597436		ELK4	-0.0565412	4.98838	4.53615	0.0341947	0.648269		NMRK1	0.136227	3.4161	7.45913	0.00677577	0.131287		CD19	0.191972	2.14331	4.23855	0.0405856	0.768027		STAT5B	-0.0555547	7.38281	5.75381	0.01721	0.326283
DIS3	0.0529496	4.22224	4.65557	0.0319366	0.597977		DDHD2	-0.050203	3.72672	4.54254	0.0340696	0.648269		EFHC2	0.151543	1.23151	7.40704	0.00696867	0.131287		FEZ2	-0.0485472	3.41967	4.23873	0.0405812	0.768027		RAB36	0.139121	0.756815	5.74617	0.0172833	0.326283
FCF1	0.0591804	3.7292	4.63503	0.0323135	0.597977		UPRT	-0.054073	2.07285	4.51991	0.0345145	0.648269		ACBD5	-0.0577755	3.83101	7.44059	0.00684379	0.131287		RUFY3	0.0732075	2.55193	4.23406	0.040691	0.768188		MTERF2	-0.122462	0.889408	5.75013	0.0172452	0.326283
C15orf40	0.0742753	2.46943	4.66177	0.0318238	0.597977		FAM122B	-0.0506975	3.76432	4.52983	0.0343188	0.648269		TIAL1	0.0554936	4.73702	7.40646	0.00697082	0.131287		WDR20	-0.0283182	3.43362	4.18594	0.0418407	0.76832		GGTA1P	0.201693	2.56809	5.73109	0.0174287	0.328247
SERPINF1	0.147135	1.25538	4.63846	0.0322503	0.597977		WDTC1	0.0657798	5.90321	4.54166	0.0340869	0.648269		PPA2	-0.0755812	3.3789	7.40033	0.0069939	0.131409		EFL1	0.0412411	2.83875	4.15466	0.0426066	0.76832		SOCS3	-0.168137	4.37725	5.71086	0.0176259	0.328802
LANCL1	0.0585731	3.74388	4.65208	0.0320003	0.597977		EMP1	-0.171321	0.334108	4.53535	0.0342103	0.648269		TRIM10	0.292944	1.29557	7.39031	0.00703179	0.131809		UBB	-0.191445	4.06791	4.12641	0.043311	0.76832		MCAT	-0.0843812	0.656548	5.71513	0.017584	0.328802
FARSB	0.0693882	2.73417	4.63054	0.0323966	0.597977		WASHC3	-0.0575195	2.8958	4.51561	0.0345998	0.648269		ABHD13	-0.0581313	4.15304	7.37164	0.00710296	0.131845		DHRS7B	-0.0528105	2.19252	4.19468	0.0416295	0.76832		BAG6	-0.110141	6.62837	5.70683	0.0176655	0.328802
PAIP1	0.06835	3.1934	4.62363	0.0325248	0.597977		ABLIM3	0.202959	2.75207	4.50798	0.0347515	0.648341		FCSK	0.0886078	2.38264	7.3676	0.00711846	0.131845		PECAM1	-0.0613046	8.36808	4.2117	0.0412211	0.76832		ZC3HAV1	-0.0694862	5.83469	5.7159	0.0175765	0.328802
TRAF5	0.10528	3.89206	4.65252	0.0319923	0.597977		ECI2	-0.0743379	1.72827	4.50067	0.0348974	0.649534		CST3	-0.121486	6.41926	7.37227	0.00710053	0.131845		FARSA	0.0492688	3.44351	4.1791	0.042007	0.76832		SUDS3	-0.0406025	4.36466	5.72303	0.017507	0.328802
MRRF	0.0838535	2.34758	4.6274	0.0324548	0.597977		SH3GL1	0.0512469	3.82704	4.46943	0.0355289	0.655136		UQCC2	0.114795	0.621547	7.36369	0.00713348	0.131845		SIGLEC8	-0.110264	1.95444	4.16438	0.0423671	0.76832		MBNL2	0.0615894	3.36952	5.69094	0.0178223	0.33017
TTC16	-0.27484	1.58423	4.65265	0.0319899	0.597977		ODC1	0.107909	5.14477	4.48142	0.0352851	0.655136		CARNMT1	-0.0720765	2.47633	7.37162	0.00710302	0.131845		CTLA4	-0.106965	0.945667	4.13292	0.0431474	0.76832		WDR5B	-0.0960692	1.95455	5.69184	0.0178133	0.33017
TBC1D13	-0.0546296	3.66733	4.65705	0.0319097	0.597977		DENND1A	0.0720595	3.75927	4.47172	0.0354821	0.655136		NFE2	0.120228	4.06116	7.36687	0.00712125	0.131845		CREB1	-0.043314	5.69677	4.19396	0.0416468	0.76832		EPAS1	0.123374	1.2438	5.68229	0.0179082	0.330318
PHRF1	-0.0721692	4.33498	4.63458	0.032322	0.597977		TXLNG	-0.0910908	2.76267	4.47662	0.0353826	0.655136		CDC73	-0.0566278	4.21648	7.35144	0.00718079	0.132103		BCS1L	0.0848093	1.42508	4.1458	0.0428261	0.76832		ERLEC1	0.0574139	3.69436	5.68176	0.0179135	0.330318
TNFRSF1A	-0.0837937	7.01383	4.62067	0.0325799	0.597977		MICAL2	0.11191	5.86071	4.46472	0.035625	0.655385		TBK1	-0.0689442	4.23129	7.35426	0.00716986	0.132103		TTLL4	-0.0642184	3.63895	4.20015	0.0414976	0.76832		FOS	0.111236	5.9774	5.63147	0.0184223	0.331225
HDAC1	0.0438424	5.58118	4.6235	0.0325271	0.597977		COQ7	-0.0586556	2.04218	4.45117	0.0359036	0.65898		STXBP3	-0.0542792	5.15764	7.34536	0.00720435	0.13223		ZNF217	-0.0453946	6.43814	4.15074	0.0427036	0.76832		ATXN7L2	-0.0886943	0.959246	5.63932	0.0183419	0.331225
TADA2A	0.0840929	2.18481	4.6005	0.0329578	0.59815		GATM	-0.19408	0.148045	4.37282	0.0375589	0.659663		CUL5	-0.0636754	3.59725	7.31051	0.00734116	0.13443		CSRNP1	0.0844486	4.21049	4.20785	0.0413132	0.76832		ARHGAP15	-0.0683474	5.58659	5.6349	0.0183871	0.331225
LCLAT1	0.128	2.15303	4.60031	0.0329613	0.59815		MPI	-0.0636999	3.08549	4.37656	0.0374781	0.659663		SEC24A	-0.0621505	3.55177	7.29567	0.00740022	0.135015		C3orf18	0.0622067	1.50707	4.12627	0.0433143	0.76832		CYTH4	-0.0665823	7.42032	5.67239	0.0180072	0.331225
EDAR	0.264351	0.849259	4.61577	0.0326712	0.59815		INPP5K	0.0619701	4.82746	4.41888	0.0365763	0.659663		FLVCR1	-0.134378	2.23674	7.29393	0.00740718	0.135015		ETV7	0.287939	1.48717	4.21417	0.0411623	0.76832		CEP72	-0.0982195	0.434861	5.64653	0.0182683	0.331225
PCMTD2	0.0832849	4.68948	4.60004	0.0329665	0.59815		DDX49	0.0535429	3.52181	4.37195	0.0375776	0.659663		CDK5RAP2	0.0695134	3.97661	7.28307	0.00745075	0.135498		ARMC2	-0.0879657	0.531571	4.22345	0.0409418	0.76832		EPHA1	-0.152422	2.14796	5.64618	0.0182719	0.331225
BICDL1	0.101936	2.92764	4.601	0.0329484	0.59815		CD177	0.472937	1.07216	4.38866	0.0372178	0.659663		ANKH	0.121906	4.70407	7.26328	0.00753081	0.136328		XPO7	-0.0430646	4.98895	4.17313	0.0421526	0.76832		MED30	0.0702008	2.29017	5.63486	0.0183875	0.331225
MBIP	0.0869088	1.72557	4.57669	0.0334099	0.600171		UBE2M	0.0634857	3.73985	4.38769	0.0372385	0.659663		C1orf74	0.137939	0.0814824	7.2638	0.00752872	0.136328		FZD6	0.155674	0.378889	4.1327	0.0431528	0.76832		CDKN1C	0.210834	2.41886	5.66481	0.0180833	0.331225
EXOC5	0.0579113	4.4938	4.56649	0.0336056	0.600171		GAS2L1	0.130562	2.72055	4.37278	0.0375598	0.659663		USP21	0.062643	3.11667	7.24021	0.00762528	0.137411		MAP10	0.101313	0.153282	4.13732	0.0430374	0.76832		CD6	-0.0834191	5.51038	5.63836	0.0183517	0.331225
RRN3	0.0526221	3.90913	4.57775	0.0333896	0.600171		TSEN2	-0.0999163	0.500533	4.43283	0.036284	0.659663		SGPL1	-0.0573435	4.34605	7.24244	0.00761612	0.137411		CBWD6	0.139001	1.07322	4.15876	0.0425054	0.76832		IL23A	-0.131181	0.925514	5.63383	0.018398	0.331225
ZNF227	0.0699535	2.14428	4.56794	0.0335776	0.600171		UBA5	-0.0652494	2.64417	4.42707	0.0364043	0.659663		AP2M1	0.0770671	6.57417	7.22341	0.00769488	0.138351		TARBP1	0.0827024	2.85167	4.21397	0.041167	0.76832		TMED2	0.051126	5.55639	5.65886	0.0181434	0.331225
DPY19L4	0.111582	1.56798	4.56697	0.0335963	0.600171		SQSTM1	0.060774	5.70986	4.37381	0.0375374	0.659663		TBC1D15	-0.0616624	4.60767	7.21623	0.00772481	0.138575		ALG2	0.0380416	3.1817	4.20605	0.0413562	0.76832		SPRED1	0.12741	1.49677	5.61702	0.0185712	0.333147
APEX2	-0.063288	2.86614	4.56638	0.0336078	0.600171		CFH	-0.237881	1.15645	4.39499	0.0370825	0.659663		RRAGB	0.112095	1.20819	7.19501	0.00781393	0.139857		POLL	-0.14119	4.15242	4.15376	0.0426289	0.76832		BCL11B	-0.0735159	5.07869	5.58862	0.0188675	0.337462
POLL	-0.212204	4.15228	4.57822	0.0333806	0.600171		NFE2L3	-0.10403	2.64382	4.37868	0.0374322	0.659663		MTMR6	-0.0713006	5.01929	7.15802	0.00797191	0.142363		PPFIA1	-0.0489336	4.13565	4.14173	0.0429274	0.76832		MKRN1	-0.124524	7.35599	5.58333	0.0189233	0.337462
ZFYVE9	0.179397	0.149707	4.54799	0.0339636	0.601511		CSGALNACT1	0.126426	4.29234	4.39053	0.0371778	0.659663		TENT5C	0.201601	4.81564	7.14099	0.00804574	0.142717		NECTIN1	-0.0950106	2.7474	4.13004	0.0432196	0.76832		VPS26A	0.0473457	4.27997	5.57823	0.0189772	0.337462
TUBD1	0.0732749	1.84745	4.54586	0.034005	0.601511		TOPORS	0.0558962	4.75252	4.4374	0.0361887	0.659663		GCSAM	0.12616	2.44899	7.14405	0.00803242	0.142717		TM7SF3	0.0398325	3.73109	4.14238	0.0429111	0.76832		RIC3	-0.232265	0.688608	5.57778	0.018982	0.337462
AGAP1	-0.282542	1.49302	4.54293	0.0340621	0.601511		ALOX5	0.0556234	7.15892	4.38154	0.0373707	0.659663		LDLRAP1	0.111898	5.2079	7.1481	0.00801484	0.142717		PLXNC1	-0.0641581	7.60549	4.16964	0.0422381	0.76832		AKAP5	0.217714	0.622571	5.54768	0.0193035	0.338623
ZNF680	0.103608	1.45561	4.54484	0.0340249	0.601511		MAPK8	-0.0555669	3.30605	4.42127	0.0365259	0.659663		RHPN1	0.223157	0.95861	7.13652	0.00806524	0.142744		FAM104A	-0.0704823	3.45323	4.12224	0.0434159	0.768403		RFLNB	0.107849	6.26289	5.5614	0.0191562	0.338623
ATG4A	-0.0690725	2.25942	4.55454	0.0338362	0.601511		BBIP1	-0.0679653	2.98701	4.43803	0.0361757	0.659663		RGCC	0.133606	3.55814	7.1224	0.00812712	0.143228		TNFSF13B	0.0933312	5.78115	4.09427	0.044127	0.768974		KIAA1143	0.0501472	3.87552	5.56131	0.0191572	0.338623
STRN3	0.0678705	2.74677	4.53725	0.0341732	0.60176		PDHX	-0.0503948	2.19364	4.38486	0.0372993	0.659663		KCTD13	0.0881993	2.43415	7.12204	0.00812872	0.143228		LGALS3	-0.146264	6.14746	4.10155	0.0439409	0.768974		ZNF251	-0.105795	1.48052	5.55131	0.0192644	0.338623
APOL6	-0.133379	6.29051	4.53445	0.034228	0.60176		ZDHHC5	0.0409105	5.34726	4.3707	0.0376047	0.659663		ENOX2	-0.0640479	2.6901	7.11499	0.00815981	0.143457		UBE2Q2	0.0402585	4.15357	4.10896	0.0437521	0.768974		MOB3B	-0.124928	0.950842	5.55805	0.0191921	0.338623
SUPT20H	0.085435	4.61011	4.26569	0.0399537	0.608694		BIN2	0.0391653	7.47677	4.42429	0.0364626	0.659663		LANCL2	-0.0801071	1.69281	7.10909	0.0081859	0.143597		ZNF532	0.0909492	1.6896	4.10536	0.0438435	0.768974		ABTB2	-0.15034	1.0522	5.54922	0.0192869	0.338623
INTS6	0.0526816	4.36161	4.32796	0.0385427	0.608694		MPP5	-0.0542839	2.04614	4.1619	0.0424279	0.66297		VPS52	0.0917203	2.76011	7.09702	0.0082396	0.143953		PIGC	-0.146459	4.04322	4.10576	0.0438336	0.768974		ZNF350	0.0497258	3.27178	5.54142	0.0193711	0.339058
OLFM4	-0.623782	1.88587	4.45671	0.0357893	0.608694		TPM1	0.136064	2.58157	4.18905	0.0417655	0.66297		ANO6	-0.084804	5.28655	7.09638	0.00824249	0.143953		EPB41L2	0.0852964	2.29855	4.09471	0.0441158	0.768974		IFI27	-0.463139	0.846243	5.50517	0.0197673	0.339902
SKI	-0.0830959	5.25726	4.49	0.0351119	0.608694		SELENOS	-0.0611187	3.04109	4.24192	0.0405066	0.66297		SCPEP1	-0.0629063	5.57683	7.04257	0.00848641	0.147752		UBL3	-0.041716	5.2643	4.09768	0.0440397	0.768974		FCGR1B	-0.196477	1.84313	5.50684	0.0197488	0.339902
BRMS1L	0.112906	0.162571	4.42	0.0365527	0.608694		HBQ1	0.231239	3.80037	4.19814	0.0415462	0.66297		CSF1	0.117139	2.86343	7.03978	0.00849922	0.147752		TXNL1	-0.0416354	4.0902	4.07193	0.0447042	0.769194		CD28	-0.101475	4.9031	5.50525	0.0197663	0.339902
SAMD4A	-0.18058	0.559284	4.39589	0.0370633	0.608694		KCTD13	-0.0695058	2.43553	4.10195	0.0439307	0.66297		EHMT2	0.0676145	3.30712	7.03616	0.00851592	0.147752		CX3CR1	-0.102125	6.82681	4.05945	0.0450299	0.769194		SAMD10	-0.102458	0.946123	5.51726	0.0196342	0.339902
FBXO34	0.0459498	3.71784	4.3921	0.0371442	0.608694		ITFG1	0.0409234	3.56486	4.24055	0.0405385	0.66297		SSR3	-0.0545094	5.13666	7.02223	0.00858052	0.148482		TAGLN2	-0.082022	9.32418	4.06983	0.0447588	0.769194		ALS2CL	-0.197133	1.43885	5.50174	0.0198051	0.339902
MTHFD1	0.0824633	2.48642	4.18949	0.0417549	0.608694		PDP2	-0.0627783	1.6889	4.35774	0.0378864	0.66297		ARRDC3	-0.103576	6.74735	7.01751	0.00860253	0.148482		PARP9	0.0955752	6.02883	4.08661	0.0443242	0.769194		DZIP3	-0.11065	2.16089	5.52112	0.0195919	0.339902
TMEM229B	-0.0789851	3.69732	4.42453	0.0364575	0.608694		GEMIN4	-0.0598444	2.69038	4.34854	0.038088	0.66297		UBC	-0.0966655	5.40831	7.01501	0.00861419	0.148482		PLOD1	-0.0805236	4.42636	4.05641	0.0451097	0.769194		ZNF487	0.0909611	1.92423	5.50877	0.0197275	0.339902
BBOF1	-0.259355	2.00062	4.28936	0.0394109	0.608694		MIS12	-0.0475257	3.12476	4.13959	0.0429807	0.66297		CACNA1I	0.195105	2.41593	7.00957	0.00863964	0.148598		PIM1	-0.0585508	6.5585	4.08381	0.0443962	0.769194		STAMBPL1	-0.0881308	2.04391	5.51468	0.0196625	0.339902
SPATA6	0.127437	0.9319	4.49134	0.0350848	0.608694		ACSF2	-0.0751091	1.80982	4.21938	0.0410381	0.66297		AKAP11	-0.0853723	4.75592	6.99674	0.00870002	0.149313		EMC2	0.0528725	2.87407	4.06482	0.0448894	0.769194		PHLDA1	0.142799	0.665003	5.51012	0.0197127	0.339902
WDR20	0.0410869	3.43363	4.38133	0.0373753	0.608694		TUBD1	-0.0565893	1.8463	4.22246	0.0409651	0.66297		C9orf78	0.2093	6.287	6.95624	0.00889342	0.152302		NAP1L3	-0.108565	0.661296	4.07069	0.0447364	0.769194		KCNE3	0.0605491	5.23392	5.49553	0.019874	0.340348
PANK4	-0.0573968	3.50126	4.22423	0.0409231	0.608694		CBX4	0.0531044	3.80408	4.15159	0.0426825	0.66297		PREP	-0.0554391	3.70578	6.93691	0.00898724	0.153577		NCOA4	-0.0769099	8.88019	4.06122	0.0449835	0.769194		CWC22	0.0481863	4.08597	5.4906	0.0199288	0.340551
PML	-0.121917	4.35139	4.2888	0.0394238	0.608694		PHLPP1	0.0966936	2.57243	4.35298	0.0379905	0.66297		SMIM14	-0.0704168	4.69905	6.9306	0.0090181	0.153773		ATN1	0.0580033	2.9717	4.07813	0.0445431	0.769194		PBXIP1	0.0667013	6.94378	5.48644	0.0199752	0.34061
ADCY9	-0.128938	2.39231	4.19667	0.0415816	0.608694		HMG20B	0.049667	3.67214	4.21013	0.0412586	0.66297		ZMPSTE24	-0.0617508	4.59753	6.91909	0.00907468	0.154406		CD180	0.111614	3.86577	4.01514	0.0462072	0.772946		STARD4	-0.109747	2.22116	5.47951	0.0200528	0.341198
GSPT1	-0.178814	6.25301	4.43065	0.0363295	0.608694		TMED1	0.0760698	0.818458	4.12717	0.0432917	0.66297		GGNBP2	-0.0497784	5.08407	6.91099	0.00911469	0.154475		SLC18B1	0.0769196	2.67293	4.02791	0.0458646	0.772946		CDC25B	-0.0670125	5.45614	5.47404	0.0201142	0.34151
FBRS	-0.0620624	5.58011	4.33278	0.0384357	0.608694		LYL1	0.160859	5.47358	4.3209	0.0386998	0.66297		CWC22	-0.0544977	4.08644	6.90837	0.00912773	0.154475		MAP3K4	0.0452019	3.68123	4.02773	0.0458694	0.772946		CARD6	-0.0814462	3.73848	5.46497	0.0202165	0.342514
SNX20	-0.0582158	5.67654	4.18698	0.0418155	0.608694		PLEKHG2	0.0813582	2.4236	4.27501	0.0397391	0.66297		RABGAP1L	-0.0906897	5.59179	6.90646	0.00913717	0.154475		SMARCD3	-0.0623402	3.01712	4.01809	0.0461279	0.772946		ANO9	-0.190082	2.6176	5.45228	0.0203604	0.344217
KLHL36	0.0683185	4.82228	4.3777	0.0374533	0.608694		STRN4	0.0450524	5.0927	4.12215	0.0434181	0.66297		MYO7B	-0.207669	1.98663	6.89421	0.00919824	0.154927		IFT74	0.0716699	0.707499	4.02201	0.0460225	0.772946		SLC25A38	-0.0680295	3.86852	5.4431	0.0204653	0.345254
IRF8	0.095012	5.14551	4.18948	0.041755	0.608694		C5AR1	0.0792532	7.62848	4.11723	0.0435423	0.66297		SOAT1	-0.0607078	5.08022	6.89326	0.009203	0.154927		PPP1R26	0.0702801	1.09565	4.01851	0.0461167	0.772946		STAB1	-0.150251	4.83653	5.4349	0.0205594	0.345774
FUBP1	0.074976	5.04346	4.31654	0.0387974	0.608694		ZNF787	0.0713433	3.28142	4.1838	0.0418926	0.66297		SERTAD2	-0.0755854	4.5856	6.87356	0.00930206	0.156263		MRPL23	0.246111	0.730774	4.0252	0.045937	0.772946		RGS18	0.111306	7.04346	5.43282	0.0205834	0.345774
PSMB3	-0.0894329	5.34223	4.3447	0.0381724	0.608694		DTNB	-0.086382	0.762828	4.15907	0.0424976	0.66297		THBS1	-0.280593	3.93787	6.8683	0.00932873	0.15638		CTDSP2	-0.0423968	7.56623	4.03669	0.0456306	0.772946		MAP3K7CL	0.189437	5.93978	5.42204	0.0207079	0.347132
RUNDC1	-0.0540094	3.4429	4.21249	0.0412023	0.608694		NBPF12	-0.0928159	2.64427	4.26522	0.0399645	0.66297		BSG	0.157935	7.40658	6.85262	0.00940863	0.157266		HELB	0.0797864	3.94696	4.01825	0.0461235	0.772946		SERTAD2	0.0657849	4.58475	5.40655	0.0208883	0.348499
GBP5	-0.203023	6.87624	4.2146	0.0411521	0.608694		HSPD1	-0.0428051	5.28602	4.12958	0.0432313	0.66297		C11orf71	0.115368	0.589113	6.85014	0.0094213	0.157266		SWAP70	0.0840139	4.30746	4.00959	0.0463571	0.773822		HTRA2	-0.0786107	2.39449	5.40295	0.0209305	0.348499
CD300A	-0.0891382	6.52504	4.46934	0.0355308	0.608694		ZDBF2	-0.123141	1.07486	4.10663	0.0438113	0.66297		LTO1	0.080281	2.42424	6.84222	0.00946198	0.157614		PROSER1	0.0371982	3.81525	3.88552	0.0498428	0.774908		IMMT	-0.0417429	4.58477	5.40059	0.0209581	0.348499
NEDD4L	-0.209267	1.15173	4.35417	0.0379646	0.608694		PID1	-0.122264	3.13173	4.10321	0.0438985	0.66297		CCDC88C	0.0764509	5.66744	6.83716	0.00948808	0.157717		FUT8	0.0622923	2.33998	3.93789	0.0483385	0.774908		GCNT4	-0.111193	2.69913	5.39998	0.0209653	0.348499
ATP13A1	-0.0769919	4.2709	4.35564	0.0379324	0.608694		SLC24A3	0.18391	0.463227	4.13635	0.0430615	0.66297		ETV3	-0.0460499	4.08777	6.81008	0.00962897	0.159377		SNAP23	-0.0535101	4.21298	3.92687	0.0486509	0.774908		POLR3E	-0.0684061	2.84429	5.38397	0.0211543	0.349442
PAF1	-0.0600593	4.1836	4.29709	0.0392354	0.608694		RALY	0.042403	6.05036	4.12767	0.0432792	0.66297		FUT10	-0.256991	0.44339	6.80985	0.00963019	0.159377		TMEM204	-0.104115	3.54092	3.88851	0.0497555	0.774908		SMPDL3A	0.125001	1.46439	5.38583	0.0211322	0.349442
SERTAD1	-0.088792	2.55176	4.26713	0.0399204	0.608694		SERINC3	0.0387395	6.49593	4.09699	0.0440575	0.66297		GSPT2	0.0816985	1.69313	6.8064	0.00964828	0.159377		UBALD1	-0.0648187	2.50548	3.88726	0.0497918	0.774908		MMS19	-0.0602825	4.04888	5.39121	0.0210686	0.349442
CEACAM8	-0.50875	1.53428	4.4831	0.0352513	0.608694		PI3	0.243173	5.14841	4.1037	0.0438859	0.66297		KCNQ1	-0.0760022	3.94966	6.79505	0.00970809	0.160032		ATF7IP2	0.0690849	1.98069	3.95682	0.0478068	0.774908		RAB11A	0.0499483	5.8153	5.37934	0.0212092	0.349621
AC010326.1	0.11827	0.909938	4.27411	0.0397597	0.608694		EVA1C	-0.0987491	0.759041	4.10113	0.0439516	0.66297		SLC22A15	-0.103155	3.05195	6.78821	0.00974432	0.160296		C16orf54	-0.0530893	6.49474	3.94432	0.0481572	0.774908		CHUK	0.0478373	4.09114	5.37214	0.021295	0.350307
TTC32	0.126796	2.12337	4.29828	0.0392084	0.608694		MPST	0.078371	2.92472	4.20463	0.0413901	0.66297		PARG	-0.053213	2.99197	6.77284	0.00982624	0.161309		CCL3L3	-0.314119	0.731188	3.91869	0.0488844	0.774908		DHCR24	-0.150463	2.0053	5.35348	0.0215188	0.353256
LRPPRC	0.0548881	4.96003	4.40439	0.0368825	0.608694		TEF	-0.0737293	2.40879	4.191	0.0417182	0.66297		NOG	0.292037	0.514471	6.75757	0.00990829	0.161883		JUP	0.175602	2.69011	3.9271	0.0486444	0.774908		ADCK5	-0.139484	0.85883	5.32948	0.0218105	0.357304
IL1RN	-0.132743	5.29917	4.18985	0.041746	0.608694		ACO2	0.0625395	4.03865	4.22598	0.0408817	0.66297		VIRMA	-0.0447028	4.81001	6.76034	0.00989336	0.161883		SLC25A42	0.0538773	2.70401	3.91233	0.0490665	0.774908		TSPAN2	0.130626	4.45085	5.32005	0.0219262	0.357881
SMOX	-0.216014	3.58578	4.25412	0.0402218	0.608694		FCRL3	-0.165929	4.05809	4.14615	0.0428174	0.66297		GABARAPL1	-0.0837147	4.99023	6.75495	0.00992245	0.161883		ZNF574	-0.0441406	2.83685	3.91363	0.0490292	0.774908		VPS26B	0.0413651	4.80261	5.31926	0.0219359	0.357881
SLX4IP	0.0895827	1.7305	4.19195	0.0416954	0.608694		ZNF589	-0.0695653	2.66448	4.21118	0.0412334	0.66297		CDC42EP3	0.0927719	6.01232	6.74944	0.00995228	0.162036		FKRP	0.0529042	1.91521	3.90765	0.0492012	0.774908		MALT1	-0.0561909	4.60289	5.30539	0.0221074	0.358465
PCIF1	-0.0605115	4.69383	4.28761	0.0394509	0.608694		GLT8D1	-0.0412377	3.42431	4.09796	0.0440327	0.66297		CSGALNACT2	-0.0593571	5.24936	6.74452	0.00997902	0.162139		PAPOLG	-0.0303379	4.09772	3.98121	0.0471308	0.774908		AIM2	-0.164851	2.92338	5.30818	0.0220727	0.358465
LSM14B	0.0519895	4.28162	4.48621	0.0351884	0.608694		GBE1	0.0584376	3.01744	4.29537	0.0392744	0.66297		WASHC4	-0.0784192	5.8062	6.73677	0.0100213	0.162492		PCMTD2	-0.0553985	4.68835	3.95854	0.0477589	0.774908		CCDC170	0.120656	1.49809	5.30596	0.0221002	0.358465
THEM4	0.129979	3.19691	4.22264	0.0409608	0.608694		TIMMDC1	-0.0430303	3.47474	4.21625	0.0411126	0.66297		UCHL5	-0.0694764	3.33989	6.71326	0.0101506	0.164252		CAMK1	-0.0823979	0.206877	3.96192	0.0476646	0.774908		FDFT1	-0.0653734	5.20496	5.2956	0.0222291	0.359704
AGPAT3	-0.0601499	5.25813	4.31751	0.0387758	0.608694		MCM2	0.0948787	1.2511	4.32084	0.0387012	0.66297		RETREG2	0.0821414	6.03769	6.68572	0.0103042	0.165724		FHIT	-0.173207	1.89958	3.903	0.049335	0.774908		GPR180	-0.0974053	1.74699	5.23409	0.0230109	0.361387
ZBTB7B	-0.0598152	6.32336	4.42383	0.0364723	0.608694		MME	0.128103	7.41145	4.28018	0.0396204	0.66297		MGAT1	-0.0557547	7.11392	6.68881	0.0102868	0.165724		FAM131A	-0.0451883	2.51653	3.9217	0.0487982	0.774908		GPX7	-0.0993246	1.63748	5.23012	0.0230624	0.361387
APOL3	-0.0743115	4.99645	4.27662	0.039702	0.608694		DCAF6	0.0720628	4.20106	4.18509	0.0418614	0.66297		WDR44	-0.0518445	3.67933	6.69255	0.0102658	0.165724		PAK2	-0.0418887	7.08174	3.90586	0.0492526	0.774908		SCPEP1	0.0523794	5.57683	5.23161	0.0230431	0.361387
CYB5R3	-0.092595	5.16033	4.26004	0.0400842	0.608694		DCUN1D4	-0.0688871	2.55871	4.32197	0.0386761	0.66297		RNF26	-0.0647719	2.53624	6.67053	0.0103899	0.166765		LAP3	0.118147	4.7256	3.9793	0.0471835	0.774908		WDR43	-0.0492537	3.57843	5.26088	0.022667	0.361387
NR1D2	0.0698778	4.377	4.37696	0.0374694	0.608694		PRDM8	-0.0858163	2.14412	4.1806	0.0419705	0.66297		UQCRC2	-0.0363538	5.65742	6.65724	0.0104656	0.167302		GZMK	0.14911	2.54816	3.93618	0.0483869	0.774908		ZBTB21	0.0530874	2.9798	5.27795	0.0224506	0.361387
OXSM	0.0952785	1.26074	4.20345	0.0414186	0.608694		MMRN1	0.208496	1.57297	4.13171	0.0431778	0.66297		PIH1D1	0.0695344	3.50627	6.66011	0.0104492	0.167302		SGTB	-0.050907	4.05543	3.99426	0.0467732	0.774908		ATP6V1E1	0.0535201	5.63601	5.26272	0.0226436	0.361387
RNF123	-0.153954	3.85974	4.18287	0.0419154	0.608694		EGF	0.188223	1.47204	4.09893	0.0440078	0.66297		SLC30A6	-0.0476732	3.56643	6.65166	0.0104975	0.167474		CD74	0.0729728	9.10207	3.93141	0.0485221	0.774908		ASCC2	-0.19041	6.13532	5.23761	0.0229654	0.361387
NCSTN	-0.0639435	5.74941	4.2505	0.0403059	0.608694		CYFIP2	0.054469	6.8705	4.2095	0.0412736	0.66297		AASDHPPT	-0.0501576	3.59323	6.64439	0.0105393	0.167803		IVNS1ABP	-0.0513229	6.69313	3.89361	0.0496071	0.774908		PLA2G6	-0.134005	2.21548	5.25865	0.0226954	0.361387
TOMM70	0.0463729	4.12032	4.3753	0.0375052	0.608694		ZNF879	-0.0970703	0.575767	4.14054	0.042957	0.66297		PUS7	-0.134203	0.530984	6.62705	0.0106395	0.169059		TBC1D22B	-0.0779422	2.90143	3.9841	0.0470514	0.774908		DENND6B	0.0956994	1.25153	5.24225	0.0229056	0.361387
MBD4	0.0575699	4.701	4.1942	0.0416411	0.608694		MAPK14	0.068499	6.65039	4.34596	0.0381447	0.66297		KNSTRN	-0.110637	1.41503	6.61968	0.0106824	0.169402		E2F5	0.114506	0.611854	3.98744	0.0469599	0.774908		ANXA3	-0.179665	4.72492	5.24271	0.0228997	0.361387
HTT	-0.0841949	5.14534	4.26349	0.0400044	0.608694		CRISP3	0.29756	1.73934	4.1543	0.0426153	0.66297		AP1S2	-0.0737579	5.89375	6.61536	0.0107076	0.169463		CA1	-0.299571	4.29396	3.94131	0.0482421	0.774908		SLU7	0.0466262	5.34379	5.24141	0.0229165	0.361387
LRPAP1	-0.0702705	5.59871	4.42648	0.0364166	0.608694		ATG5	-0.0458516	3.77295	4.28044	0.0396144	0.66297		CCDC102A	-0.122386	1.0518	6.58403	0.0108925	0.171267		ADCK5	0.109596	0.858442	3.96864	0.0474779	0.774908		ERGIC1	0.0731759	6.80791	5.25767	0.0227079	0.361387
RHOH	0.0832342	4.60463	4.24536	0.0404259	0.608694		SERINC1	0.0519197	7.26685	4.09673	0.0440642	0.66297		GLOD4	-0.0485535	4.11775	6.57781	0.0109297	0.171267		FAM214B	-0.0496579	5.27894	3.89015	0.0497076	0.774908		SMIM29	0.0705134	3.07145	5.28299	0.0223872	0.361387
INTS12	0.0772812	1.2776	4.27788	0.0396731	0.608694		IQCE	0.0733574	3.22516	4.18333	0.041904	0.66297		PWWP3A	0.073933	2.05764	6.58123	0.0109092	0.171267		NUP214	-0.0515328	5.94171	3.92103	0.0488174	0.774908		TRIM35	-0.0520616	3.40508	5.23391	0.0230133	0.361387
SCOC	0.0814433	3.2897	4.18866	0.0417749	0.608694		DNAJC30	0.0893982	0.37376	4.27101	0.0398309	0.66297		PLVAP	0.323451	1.6827	6.58166	0.0109067	0.171267		WDR5	0.0439273	3.30776	3.9825	0.0470953	0.774908		ANGPT1	0.221082	1.19291	5.24156	0.0229145	0.361387
CDKN2AIP	0.052015	4.01335	4.43775	0.0361816	0.608694		PDK4	-0.103344	4.35745	4.29046	0.0393859	0.66297		SLC35A2	-0.0649953	2.78142	6.57872	0.0109242	0.171267		TSR2	0.0387331	3.58922	3.95922	0.0477399	0.774908		MFSD13A	-0.093866	1.14344	5.25266	0.022772	0.361387
CAMK4	0.134276	4.49952	4.2035	0.0414174	0.608694		TSPAN33	0.14505	3.74101	4.20544	0.0413707	0.66297		NCOA7	-0.077395	3.78777	6.56845	0.0109857	0.171359		MTM1	-0.0391532	3.70848	3.90219	0.0493586	0.774908		IL10RA	0.050442	7.09558	5.22604	0.0231154	0.361503
CSNK1G3	0.062125	3.22898	4.43375	0.0362647	0.608694		SORBS3	-0.0895825	2.54939	4.29646	0.0392498	0.66297		ZMIZ2	0.0914076	4.42357	6.56884	0.0109834	0.171359		BTRC	-0.036383	2.74831	3.91288	0.0490507	0.774908		PLIN2	0.0736522	4.17111	5.21992	0.023195	0.362034
UQCC2	-0.114495	0.625046	4.27421	0.0397573	0.608694		BNIP3L	0.100375	6.78807	4.10486	0.0438564	0.66297		ZBTB6	-0.050915	3.70433	6.56601	0.0110004	0.171359		TNFRSF18	0.148066	0.443449	3.9202	0.0488412	0.774908		GSKIP	0.0727516	3.88237	5.19883	0.023472	0.362108
PACSIN1	0.184444	0.788264	4.34445	0.0381779	0.608694		LIN9	-0.10011	0.320128	4.29915	0.0391888	0.66297		BACE2	0.159448	1.88342	6.56005	0.0110363	0.171582		SPRYD4	0.0954956	0.559938	3.96073	0.0476978	0.774908		AC040160.1	-0.157907	1.08343	5.21446	0.0232664	0.362108
CRISP3	-0.419783	1.72618	4.46444	0.0356309	0.608694		NBN	0.0811442	5.41209	4.31205	0.0388981	0.66297		B4GALT3	0.0798074	3.85166	6.54269	0.0111416	0.171981		TRIM10	-0.195654	1.29297	3.88006	0.0500024	0.775869		VEZF1	0.0305226	5.00047	5.17102	0.0238424	0.362108
FBXL4	0.0651614	3.39375	4.27399	0.0397625	0.608694		BICD2	0.0535799	5.56375	4.11156	0.0436861	0.66297		XPO7	0.0602496	4.98937	6.54152	0.0111487	0.171981		IPMK	-0.0660113	4.92123	3.87608	0.0501191	0.775939		ZNF532	-0.112056	1.68848	5.16786	0.0238848	0.362108
SOX13	-0.226661	1.15914	4.47226	0.0354712	0.608694		FAM78A	0.0333898	5.79999	4.17012	0.0422261	0.66297		HIPK3	-0.0769216	6.87619	6.54194	0.0111461	0.171981		TALDO1	-0.0651222	8.04914	3.87323	0.0502026	0.775939		SEMA4F	-0.0663512	1.0763	5.19391	0.0235371	0.362108
FBXL18	-0.0971613	1.59801	4.26237	0.0400304	0.608694		GCSAML	0.146691	0.920228	4.15873	0.042506	0.66297		FBXO21	-0.0513877	3.32001	6.55184	0.011086	0.171981		MSL1	-0.0402409	7.19275	3.8627	0.0505135	0.776116		KIT	0.138827	0.993161	5.17633	0.0237712	0.362108
EIF2AK1	-0.133233	6.06623	4.23049	0.0407751	0.608694		MBNL3	0.139609	5.68849	4.22514	0.0409017	0.66297		FANCA	0.155015	1.91071	6.5249	0.0112505	0.172879		PTPRK	0.173058	0.308337	3.86081	0.0505695	0.776116		IQGAP2	0.0905438	6.00111	5.16807	0.023882	0.362108
LIMK1	-0.113339	4.25843	4.43656	0.0362063	0.608694		CETN2	0.0733955	2.58631	4.24652	0.0403988	0.66297		IMPA1	-0.0803586	3.14924	6.52686	0.0112385	0.172879		ELK4	0.045949	4.9881	3.85959	0.0506056	0.776116		TRIM27	0.0541967	5.1188	5.18315	0.02368	0.362108
PEX1	0.0996315	2.34684	4.30131	0.0391399	0.608694		NMT2	-0.0842361	2.79192	4.25635	0.0401699	0.66297		FOXO4	0.104141	4.84394	6.49404	0.0114421	0.175483		HHAT	0.0897442	0.0897472	3.8641	0.0504721	0.776116		UBE2J1	-0.0910159	5.90989	5.19378	0.0235388	0.362108
BET1	0.0754885	2.75342	4.24657	0.0403978	0.608694		ZFAND4	0.0640885	1.97561	4.11226	0.0436683	0.66297		IGIP	0.0886286	2.19446	6.47931	0.0115348	0.176563		CDC25B	0.0507036	5.45645	3.85306	0.0507999	0.776641		FSCN1	0.126412	0.84476	5.17694	0.023763	0.362108
GIMAP7	0.0716865	6.68804	4.19834	0.0415413	0.608694		TOLLIP	0.0599792	4.98027	4.2769	0.0396956	0.66297		MOV10	0.100053	3.536	6.46963	0.0115961	0.176642		RABGAP1L	-0.0621253	5.58831	3.85186	0.0508357	0.776641		PFKFB2	0.109132	3.06725	5.18754	0.0236216	0.362108
PTK2B	-0.0617801	6.87033	4.29177	0.0393562	0.608694		LARGE2	-0.182571	0.652108	4.28429	0.0395265	0.66297		XXYLT1	-0.0859632	1.90237	6.46795	0.0116068	0.176642		FAR2	-0.0691409	3.57014	3.84186	0.0511347	0.779706		CCDC25	0.056691	3.09975	5.17699	0.0237624	0.362108
MCM4	0.104766	1.91323	4.36034	0.0378299	0.608694		GRK2	0.03491	7.81697	4.16921	0.0422486	0.66297		PLAAT3	-0.21389	1.8757	6.47107	0.011587	0.176642		ZNF146	0.0315119	4.83068	3.83175	0.0514389	0.779898		YWHAZ	0.0477905	8.59583	5.19532	0.0235184	0.362108
GLIPR2	-0.0707162	6.94396	4.39141	0.037159	0.608694		VPS11	0.0412121	4.38152	4.16543	0.0423411	0.66297		MTA3	0.0860726	1.65933	6.45117	0.011714	0.176914		RETREG2	-0.0553508	6.03793	3.83303	0.0514003	0.779898		MYC	-0.111636	4.33511	5.18697	0.0236291	0.362108
TFB2M	0.078217	1.72274	4.43541	0.0362302	0.608694		CD9	0.166738	4.01037	4.19893	0.0415271	0.66297		C21orf58	0.132809	0.0808611	6.45479	0.0116908	0.176914		SLC48A1	-0.0784232	2.75852	3.83163	0.0514424	0.779898		HGH1	-0.0638262	2.40811	5.1952	0.02352	0.362108
DYNLT3	0.0727409	3.11765	4.32325	0.0386476	0.608694		HELB	-0.095271	3.94815	4.29011	0.0393937	0.66297		NUP43	0.0804484	3.36726	6.45275	0.0117038	0.176914		SLC25A20	-0.059179	4.11198	3.82007	0.0517927	0.78371		BCS1L	-0.10344	1.42357	5.15511	0.024057	0.36333
WDR13	-0.0752296	3.96728	4.26926	0.0398713	0.608694		TMPO	-0.0473598	5.42147	4.29575	0.0392658	0.66297		GVQW3	0.16191	0.150441	6.46108	0.0116505	0.176914		MYADM	-0.0872216	6.80107	3.81676	0.0518936	0.783742		CPSF4	-0.0592931	2.42539	5.15812	0.0240163	0.36333
GATA1	-0.256101	3.45988	4.42793	0.0363863	0.608694		CHPT1	0.170312	4.83568	4.1869	0.0418174	0.66297		UBR3	-0.0635133	4.2687	6.43628	0.0118099	0.177687		BTBD10	-0.0425553	4.01256	3.809	0.0521306	0.785824		RAB1A	0.0404445	5.21565	5.14843	0.0241478	0.364007
DDX50	0.0524535	3.86578	4.46083	0.0357048	0.608694		ZNF891	-0.124032	0.497151	4.2197	0.0410306	0.66297		SLU7	-0.0521122	5.3437	6.43632	0.0118097	0.177687		OAZ2	-0.0488172	6.41063	3.80172	0.052354	0.787694		VPS9D1	-0.120731	2.8095	5.13955	0.024269	0.36514
HP1BP3	0.0543192	5.92423	4.184	0.0418879	0.608694		MMP14	0.125936	0.531949	3.99862	0.0466544	0.665328		GNPTG	-0.0600371	3.21396	6.42496	0.0118835	0.178455		PIAS4	-0.0444127	2.86273	3.78894	0.0527486	0.789647		FBXW4	-0.0588782	3.19053	5.12789	0.024429	0.366851
R3HCC1L	0.0484479	3.62036	4.2625	0.0400273	0.608694		CMTM5	0.196782	2.66994	4.01981	0.0460816	0.665328		TAF1C	0.124509	3.00125	6.38511	0.012146	0.181514		AK9	-0.071227	0.862661	3.78785	0.0527825	0.789647		DAZAP2	0.0544515	8.46902	5.12256	0.0245025	0.36726
FAM204A	0.0561696	3.64511	4.44651	0.0359998	0.608694		RPAP1	-0.0688807	2.60556	4.07574	0.0446052	0.665328		SLC30A9	-0.0635597	3.42495	6.38363	0.0121559	0.181514		MFSD2A	0.092822	0.353579	3.79408	0.0525893	0.789647		SPATA2	0.0539271	2.78569	5.10812	0.0247029	0.368375
PRR5L	-0.157157	4.09497	4.22309	0.0409502	0.608694		BAIAP3	-0.212416	1.60495	4.05596	0.0451215	0.665328		SGK3	-0.0620944	3.69253	6.38914	0.0121192	0.181514		CREB3L2	0.0495469	4.07887	3.77772	0.0530977	0.791376		ZNF184	0.0602937	2.17186	5.11287	0.0246368	0.368375
NR1H3	-0.124719	0.45746	4.45625	0.0357989	0.608694		ITGAM	0.076467	7.35104	4.04924	0.0452983	0.665328		SMIM5	0.228623	2.17739	6.33941	0.0124545	0.18254		ACER3	0.046783	3.45229	3.77961	0.0530388	0.791376		ZNF202	-0.0657878	1.98768	5.10716	0.0247163	0.368375
WDTC1	-0.0814081	5.90243	4.26481	0.039974	0.608694		IL12RB2	-0.174526	0.966852	4.0007	0.0465978	0.665328		EXTL2	-0.15879	0.120278	6.35815	0.012327	0.18254		LACTB	0.0512274	3.84957	3.73557	0.0544313	0.798354		FEZ2	0.0575988	3.42076	5.10293	0.0247753	0.368562
CAPN1	-0.0745073	6.00311	4.19497	0.0416224	0.608694		MAPRE2	0.044477	5.04323	4.02568	0.0459242	0.665328		ILF3	0.0498669	6.04287	6.35022	0.0123808	0.18254		LRRC28	-0.0490797	2.15498	3.7531	0.0538725	0.798354		PLB1	-0.1524	3.32332	5.09438	0.0248951	0.36965
NCAM1	-0.278588	2.22968	4.3485	0.0380889	0.608694		ARID3A	0.0651766	4.48706	4.01552	0.046197	0.665328		SH3RF3	-0.190608	1.3549	6.33811	0.0124634	0.18254		RABEP2	0.058001	2.49436	3.74947	0.0539878	0.798354		GSS	-0.056098	2.86376	5.08531	0.0250229	0.370162
MECR	0.111739	0.340154	4.45812	0.0357604	0.608694		ZNF440	-0.0630009	1.98341	4.02702	0.0458884	0.665328		MFSD6	-0.0628842	3.8418	6.34569	0.0124116	0.18254		HMOX1	-0.0699893	5.06511	3.72804	0.0546735	0.798354		ZNF22	-0.0697009	2.67771	5.08787	0.0249867	0.370162
MSANTD2	0.130314	1.12515	4.29787	0.0392178	0.608694		CEACAM8	0.346284	1.52756	4.00724	0.0464207	0.665328		HPS3	-0.0604485	3.51667	6.33768	0.0124663	0.18254		VHL	0.0357081	4.50411	3.7321	0.0545428	0.798354		PARP3	-0.0890954	1.50997	5.07853	0.0251188	0.370888
CLEC4D	-0.192018	3.87651	4.25085	0.0402978	0.608694		PYGB	0.0635768	4.7965	4.0009	0.0465926	0.665328		BTF3	0.10007	7.51541	6.336	0.0124778	0.18254		DTX3L	0.0736927	6.01228	3.72916	0.0546374	0.798354		PPP2R3B	-0.133595	1.5072	5.07187	0.0252135	0.371594
SPRYD4	0.142891	0.559792	4.4671	0.0355765	0.608694		JOSD1	0.0381177	4.2618	4.04509	0.0454081	0.665328		TMED9	-0.0641974	5.28746	6.35758	0.0123309	0.18254		RNF144B	-0.0740846	5.40901	3.74725	0.0540583	0.798354		FBXO42	0.0348696	3.70329	5.06325	0.0253365	0.372714
OS9	-0.0432814	6.36616	4.24893	0.0403425	0.608694		RAB6B	0.203112	1.10009	4.08386	0.0443949	0.665328		ATP6AP2	-0.060126	6.22226	6.3392	0.0124559	0.18254		BYSL	0.0690425	1.41302	3.73281	0.0545201	0.798354		BCL7A	-0.175982	1.22343	5.05355	0.0254757	0.374069
CDK17	0.0573534	4.3693	4.30941	0.0389573	0.608694		SLC19A2	-0.083628	1.01595	4.02203	0.046022	0.665328		SSH3	0.0872744	3.1882	6.34514	0.0124154	0.18254		ZXDA	0.0721675	0.699811	3.73363	0.0544937	0.798354		KBTBD7	0.0631786	3.59865	5.04346	0.0256214	0.374609
APAF1	0.0928209	5.93372	4.45849	0.0357529	0.608694		AGTRAP	0.0622023	5.58842	4.03909	0.0455669	0.665328		DDX6	-0.0475379	7.1045	6.36123	0.0123062	0.18254		GTPBP4	0.0382956	3.41311	3.7379	0.0543567	0.798354		PYGL	-0.0917314	6.76422	5.04679	0.0255732	0.374609
UTP20	0.0867978	2.74869	4.30775	0.0389947	0.608694		SH3BGRL2	0.15859	4.15237	4.00312	0.0465322	0.665328		CNPPD1	0.11137	5.54776	6.3256	0.0125493	0.183248		RASL11A	-0.114251	0.489982	3.74344	0.0541796	0.798354		ZNF517	-0.0712848	1.30589	5.04119	0.0256542	0.374609
CHPT1	-0.229113	4.84208	4.43502	0.0362383	0.608694		RNGTT	-0.0561402	3.76072	4.05079	0.0452576	0.665328		PCNP	-0.0594385	5.42321	6.31182	0.0126447	0.183504		GTF2F2	0.051516	2.78311	3.70027	0.0555757	0.805667		USP6NL	-0.0890656	2.45619	5.0274	0.0258549	0.376845
NFYB	0.0730555	3.37594	4.40441	0.036882	0.608694		MFSD4B	-0.108255	1.77061	4.06861	0.0447905	0.665328		RASGRF2	0.123592	2.62612	6.29974	0.0127289	0.183504		SLC7A7	-0.0501144	5.89334	3.67988	0.0562487	0.805667		RNASEH2B	-0.0579657	3.79842	5.01528	0.0260328	0.378741
IFT88	0.110344	1.45378	4.30174	0.0391302	0.608694		MIOS	-0.0429843	3.12523	4.052	0.0452255	0.665328		YWHAZ	-0.0531496	8.59503	6.30021	0.0127256	0.183504		ATP6V1D	-0.0429937	4.13903	3.69526	0.0557402	0.805667		ZNF276	-0.076912	3.7588	5.00972	0.0261147	0.378805
MCMBP	-0.0487724	5.36166	4.17898	0.0420099	0.608952		GARS1	0.0477404	3.95541	4.01214	0.0462881	0.665328		ZNF669	-0.0819373	1.42548	6.31701	0.0126086	0.183504		GLMN	0.0722442	0.929852	3.67868	0.0562885	0.805667		ZADH2	0.0852788	3.40956	5.00441	0.0261933	0.378805
EGLN3	0.17907	0.45921	4.05078	0.0452577	0.60925		LSM5	-0.0786986	2.40224	4.07073	0.0447353	0.665328		ABI1	-0.0398787	5.78219	6.30394	0.0126995	0.183504		PROSER3	-0.0600239	1.81021	3.67697	0.0563451	0.805667		BACE2	-0.139834	1.88209	4.99581	0.026321	0.378805
EMC4	0.059552	2.86253	4.06665	0.0448418	0.60925		IMPDH1	0.0564235	6.57014	4.00937	0.046363	0.665328		TSSC4	0.0626523	3.67032	6.30233	0.0127107	0.183504		FAM49A	-0.0400516	5.85877	3.67709	0.0563411	0.805667		KLF3	0.0434484	6.54371	4.99562	0.0263238	0.378805
CDAN1	0.0880906	1.86581	4.08233	0.0444347	0.60925		POLR2K	-0.0692886	3.24044	4.0448	0.0454156	0.665328		LEMD3	-0.0403514	4.29267	6.30492	0.0126927	0.183504		OXSR1	-0.0319181	4.78475	3.6796	0.0562578	0.805667		DUSP1	0.119486	7.32993	4.99849	0.0262812	0.378805
MYO5A	0.0865337	5.26417	4.0652	0.0448797	0.60925		ZNF672	0.0469584	3.95017	4.00192	0.0465647	0.665328		SSBP3	0.0966477	4.15812	6.27364	0.0129128	0.184457		BAG6	-0.0812802	6.62871	3.6827	0.0561548	0.805667		GSDMD	-0.0682459	5.16036	5.00779	0.0261432	0.378805
MNT	-0.0759493	3.43148	4.0686	0.044791	0.60925		NOC3L	-0.0580791	2.51895	4.06183	0.0449677	0.665328		TMX4	-0.0856114	6.50653	6.27122	0.0129299	0.184457		SUMF2	-0.0322979	4.44114	3.70825	0.0553147	0.805667		PLD4	0.125218	2.90703	4.98181	0.0265303	0.380396
DLG4	-0.101583	2.05981	4.14691	0.0427985	0.60925		TBC1D12	-0.123201	0.90841	4.01612	0.0461809	0.665328		THAP7	0.0735234	2.74808	6.27191	0.0129251	0.184457		TTC9C	0.0320317	3.19806	3.68583	0.0560512	0.805667		RAD23A	-0.0690572	4.07189	4.98189	0.0265292	0.380396
MAP2K3	-0.0992007	6.02889	4.0575	0.0450811	0.60925		TCTN3	-0.053691	2.80579	4.01733	0.0461483	0.665328		EIF2D	0.0613563	3.91366	6.27782	0.0128831	0.184457		SSH3	-0.061761	3.18733	3.69907	0.0556152	0.805667		CREM	0.0813223	1.84128	4.97681	0.0266055	0.380785
MILR1	0.15801	2.44647	4.05122	0.0452462	0.60925		MS4A3	0.180293	2.73642	4.01237	0.046282	0.665328		TPST1	-0.260912	2.20047	6.26979	0.0129401	0.184457		DHX37	0.043851	2.84546	3.67551	0.0563937	0.805667		KLHL3	-0.128982	1.30657	4.96097	0.0268452	0.382846
FECH	-0.237252	3.67993	4.13061	0.0432054	0.60925		PPIE	-0.0408775	3.67231	4.07071	0.044736	0.665328		POLA1	-0.0763219	1.76032	6.26404	0.0129811	0.184457		STRADB	-0.209651	6.10004	3.66144	0.0568645	0.810933		ITFG2	-0.0579427	2.62553	4.96092	0.0268461	0.382846
PSMD8	-0.0543688	4.73288	4.05325	0.0451929	0.60925		CMTR2	-0.0481659	3.77014	3.97262	0.0473676	0.666187		SPIN4	-0.109917	1.09399	6.26701	0.0129599	0.184457		ZBTB42	0.0561312	1.37686	3.62995	0.0579327	0.810934		PPP1R15A	0.067616	5.50745	4.95269	0.0269714	0.383942
TGFB1	-0.096063	6.62229	4.12824	0.0432648	0.60925		MLX	0.03427	4.69885	3.93752	0.0483491	0.666187		MTCH2	-0.0599203	3.45698	6.26569	0.0129693	0.184457		NAGS	-0.0680505	0.255954	3.63524	0.0577518	0.810934		TBC1D20	-0.0377615	4.3366	4.94908	0.0270266	0.38404
DDX20	0.047375	3.14355	4.12055	0.0434585	0.60925		MYL4	0.234826	5.27093	3.95627	0.0478223	0.666187		UBE2Q2	-0.0543459	4.1547	6.24868	0.0130912	0.184543		PPP4R1	-0.0506062	6.11816	3.63842	0.0576433	0.810934		CUL4A	-0.0388024	4.85147	4.92541	0.0273915	0.385192
PRR12	-0.0983269	3.97692	4.14439	0.0428612	0.60925		RAB12	-0.0625958	2.30241	3.99072	0.04687	0.666187		MFGE8	0.142792	1.45151	6.25431	0.0130508	0.184543		TCF4	0.09641	2.99472	3.63399	0.0577945	0.810934		HNRNPC	0.0432433	7.70154	4.83897	0.0287687	0.385192
EML4	0.078341	5.42556	4.14537	0.0428368	0.60925		SRBD1	0.0667905	3.28177	3.96668	0.0475324	0.666187		UXS1	0.0652579	3.94167	6.24698	0.0131035	0.184543		AP2A1	-0.0549978	5.64648	3.65144	0.0572013	0.810934		CEBPE	-0.125845	2.29642	4.87334	0.0282126	0.385192
SETMAR	0.0865679	0.780855	4.10959	0.0437362	0.60925		HIBCH	-0.0647433	1.6212	3.98431	0.0470456	0.666187		VAMP7	-0.0563635	4.81835	6.24846	0.0130928	0.184543		FBXO7	-0.166018	8.46478	3.65574	0.0570562	0.810934		EVL	-0.0590526	6.04724	4.84174	0.0287234	0.385192
EDEM1	0.0570678	5.76212	4.10254	0.0439155	0.60925		CTDSPL	0.164418	3.0305	3.93998	0.0482795	0.666187		FLT3	-0.208377	1.81041	6.25388	0.0130538	0.184543		PGD	-0.0603213	7.23675	3.64633	0.0573744	0.810934		WDR20	0.0329101	3.43402	4.88108	0.0280889	0.385192
PCNP	0.0595582	5.423	4.10983	0.0437299	0.60925		ACPP	0.0896291	4.09461	3.98125	0.0471296	0.666187		PNPLA2	0.0821428	4.66725	6.23743	0.0131725	0.185185		MAP3K13	0.0809728	2.13546	3.62656	0.0580492	0.810934		TUBGCP5	-0.0842335	1.71773	4.84909	0.0286038	0.385192
ZBTB11	0.0504853	4.49099	4.09276	0.0441659	0.60925		ST8SIA4	0.0603931	6.43086	3.94706	0.0480803	0.666187		PHC1	0.147727	1.13841	6.22585	0.0132567	0.18604		UTP3	0.0457415	3.57967	3.62033	0.0582634	0.810934		DNASE1	-0.0915727	2.11803	4.86229	0.0283902	0.385192
AIMP1	0.0517358	3.8653	4.11441	0.0436138	0.60925		STK10	0.0486373	7.64392	3.94308	0.0481922	0.666187		SMG9	0.0644558	2.94113	6.21918	0.0133054	0.186393		NNT	0.0378528	4.44742	3.61051	0.0586033	0.810934		SLFN5	-0.0856149	6.51215	4.89773	0.0278248	0.385192
NCR3	-0.170837	2.93247	4.08656	0.0443254	0.60925		N4BP3	-0.169426	0.680367	3.94479	0.0481439	0.666187		HNRNPF	-0.0380668	6.63326	6.20891	0.0133809	0.18712		ADTRP	-0.17168	1.28013	3.61708	0.0583756	0.810934		C18orf54	0.0973552	0.179661	4.91455	0.0275607	0.385192
ETV7	-0.424699	1.47627	4.15915	0.0424957	0.60925		ADIPOR1	0.178902	8.48296	3.9437	0.0481748	0.666187		CEP97	-0.0911448	2.60184	6.1926	0.0135016	0.188475		PRDM1	0.0699215	4.66292	3.62761	0.058013	0.810934		ZNF846	0.0901861	0.269842	4.90214	0.0277553	0.385192
PIM1	-0.0843662	6.55788	4.08868	0.0442708	0.60925		EIF2AK1	0.100594	6.06524	3.97855	0.0472041	0.666187		BECN1	-0.0366279	4.4839	6.18869	0.0135307	0.188547		SMU1	0.0289372	4.79967	3.61606	0.0584108	0.810934		LIG1	-0.0794637	2.47642	4.87447	0.0281946	0.385192
RNGTT	0.0699365	3.76112	4.08746	0.0443022	0.60925		MPP1	0.114384	6.19889	3.95065	0.0479795	0.666187		PFKFB2	-0.122269	3.06859	6.18552	0.0135543	0.188547		QSER1	0.0524076	3.17803	3.61168	0.0585626	0.810934		GDAP2	0.0391456	3.73309	4.88937	0.0279571	0.385192
ACAT2	0.0874774	1.87487	4.12723	0.0432903	0.60925		MARCHF8	0.114285	6.29344	3.95279	0.0479194	0.666187		SUCLA2	-0.0620473	2.91345	6.14209	0.0138825	0.189266		PLAAT3	0.139708	1.87821	3.61811	0.05834	0.810934		FMNL2	0.159003	0.608198	4.90329	0.0277373	0.385192
CCZ1B	-0.184465	2.3833	4.1314	0.0431855	0.60925		POLL	0.152451	4.15324	3.97555	0.0472869	0.666187		MAPK6	-0.0530674	3.15907	6.16785	0.0136868	0.189266		MARCKSL1	-0.0673647	4.46513	3.61794	0.058346	0.810934		STRADB	-0.263224	6.09789	4.8682	0.028295	0.385192
SEMA3C	-0.126016	1.85046	4.16275	0.0424072	0.60925		PNPLA2	0.0665542	4.66571	3.93293	0.048479	0.666187		MRPL10	-0.0686593	3.61675	6.16196	0.0137313	0.189266		AMN1	0.0717232	1.0912	3.62847	0.0579837	0.810934		CST3	0.0941637	6.41925	4.87137	0.0282442	0.385192
SLC25A40	0.0633343	3.63965	4.06869	0.0447886	0.60925		RTN3	0.0676535	7.3605	3.98075	0.0471435	0.666187		FAM104A	0.0977404	3.45462	6.1408	0.0138924	0.189266		NEK8	0.0824478	0.539966	3.60195	0.058901	0.813634		RPRD1B	0.0364127	3.88124	4.88038	0.0281001	0.385192
ORC5	0.0731531	2.01305	4.05304	0.0451984	0.60925		ING4	-0.0525972	3.79223	3.95715	0.0477977	0.666187		RRAS	0.104511	2.45036	6.16183	0.0137323	0.189266		RIMS3	0.0730338	1.00718	3.0766	0.0806909	0.814368		SETD4	-0.0846067	1.88682	4.85395	0.0285248	0.385192
FDFT1	-0.0748729	5.2072	4.09175	0.0441919	0.60925		SPSB2	0.120203	1.92016	3.94417	0.0481615	0.666187		ACAP2	-0.0571995	6.67497	6.14855	0.0138332	0.189266		APEX1	0.0374795	4.93043	3.3217	0.0696042	0.814368		HDGF	-0.0819732	6.28092	4.85937	0.0284373	0.385192
ZFAND1	0.0897425	3.32464	4.15943	0.0424887	0.60925		ARL1	-0.0411855	3.11275	3.93523	0.0484138	0.666187		COQ2	-0.0880747	1.75848	6.14404	0.0138676	0.189266		ZNF219	-0.101021	0.366491	3.36428	0.0678516	0.814368		CCR4	-0.14157	3.96834	4.92804	0.0273507	0.385192
RECK	0.0754369	2.32	4.13528	0.0430883	0.60925		ADGRG5	-0.106183	3.69435	3.91858	0.0488874	0.667174		REEP5	-0.0591913	5.87828	6.14833	0.0138349	0.189266		MIS18BP1	-0.0398653	4.49357	3.40263	0.0663134	0.814368		GUCY1A1	0.176157	1.17785	4.88884	0.0279655	0.385192
ARSD	-0.132318	2.70836	4.07403	0.0446495	0.60925		LOXHD1	0.207461	0.259311	3.91935	0.0488655	0.667174		SRRT	0.0625739	4.54985	6.15048	0.0138185	0.189266		FBXO34	-0.0281976	3.71807	3.26477	0.0720237	0.814368		HMGB2	0.0761005	6.21274	4.87216	0.0282315	0.385192
TMEM164	0.183708	6.17714	4.16445	0.0423654	0.60925		CNPPD1	0.0877097	5.54876	3.92324	0.0487544	0.667174		RRM2B	-0.0630013	4.94054	6.146	0.0138526	0.189266		PELI2	-0.0411373	4.82886	3.36236	0.0679296	0.814368		SYTL3	0.0795965	4.00053	4.85367	0.0285294	0.385192
ELF4	-0.0694641	5.89201	4.14776	0.0427774	0.60925		CCDC91	-0.0465465	2.9324	3.92615	0.0486715	0.667174		MS4A3	0.220781	2.73828	6.15709	0.0137682	0.189266		PSMA3	0.0340407	4.02546	3.50738	0.0623007	0.814368		GNA12	-0.121015	4.75872	4.92985	0.0273227	0.385192
MTMR1	0.054933	4.47124	4.17101	0.0422044	0.60925		MTX3	-0.0844615	2.57178	3.90197	0.0493648	0.668604		NUP58	-0.054337	4.83706	6.15447	0.0137881	0.189266		PPM1A	-0.0672894	6.1325	3.0873	0.0801692	0.814368		MPP6	0.0946548	1.22468	4.89952	0.0277966	0.385192
TKTL1	-0.274848	1.47353	4.16029	0.0424677	0.60925		PREP	0.0429715	3.70528	3.90841	0.0491792	0.668604		AC040160.1	0.168765	1.08082	6.13563	0.0139321	0.189481		BBOF1	-0.163596	1.99685	3.4827	0.0632219	0.814368		NUDCD3	-0.0343116	4.44078	4.86208	0.0283936	0.385192
OPTN	-0.186388	6.15823	4.05174	0.0452326	0.60925		ASF1A	-0.0585579	3.40047	3.89869	0.0494597	0.668604		LGALS3BP	0.167467	3.13685	6.12819	0.0139893	0.18988		IFI27	0.317057	0.852677	3.18035	0.0757809	0.814368		PSPH	0.100518	0.151862	4.8424	0.0287126	0.385192
WDFY4	-0.147279	5.2005	4.09096	0.0442123	0.60925		ARL14EP	-0.0690202	3.63437	3.89834	0.0494699	0.668604		AGBL5	0.0836978	2.08105	6.12548	0.0140103	0.18988		TRMT61A	0.0500031	2.03796	3.16589	0.0764456	0.814368		FANCG	-0.0887331	1.19348	4.93064	0.0273104	0.385192
HERC4	0.0521895	4.61689	4.07374	0.044657	0.60925		PTGES3	-0.0521666	6.20157	3.89737	0.0494981	0.668604		ITM2C	-0.130766	3.78429	6.11941	0.0140572	0.18988		TMOD2	0.0851116	3.71518	3.46093	0.064047	0.814368		RAPGEF1	0.0634937	6.29751	4.83797	0.028785	0.385192
SDC3	-0.21907	0.49102	4.09151	0.0441981	0.60925		MTMR6	0.053734	5.01905	3.91002	0.049133	0.668604		ANXA7	-0.0475825	5.25972	6.11977	0.0140544	0.18988		STOML1	0.062415	1.20395	3.31777	0.0697684	0.814368		BRCC3	0.0472727	2.78626	4.85558	0.0284985	0.385192
ATN1	-0.0839735	2.97106	4.13296	0.0431465	0.60925		ATF7IP2	-0.078058	1.97941	3.88021	0.0499979	0.669592		LRIG1	0.134015	2.14636	6.10305	0.0141846	0.191275		FAH	-0.0926175	1.70518	3.22895	0.073593	0.814368		SPTY2D1	0.0477161	4.30722	4.86432	0.0283575	0.385192
LSM10	-0.0685981	4.44032	4.11787	0.0435261	0.60925		BSG	0.121313	7.41075	3.87598	0.0501221	0.669592		TBL2	-0.0650238	2.68384	6.09672	0.0142342	0.191618		IQGAP1	-0.0546146	8.70609	3.19655	0.0750436	0.814368		MUS81	-0.0724195	3.24568	4.88213	0.0280723	0.385192
LYRM7	0.0719868	2.8137	4.04684	0.0453618	0.609617		OCEL1	0.0740418	2.06023	3.8715	0.0502537	0.669592		FAM102B	-0.0635871	3.59277	6.09055	0.0142828	0.191946		SLCO3A1	-0.0386087	4.95696	3.10829	0.0791557	0.814368		SLC36A4	0.0614145	2.76807	4.83624	0.0288133	0.385192
MKRN1	-0.140009	7.3581	4.03523	0.0456694	0.612712		FIZ1	-0.0608898	1.59565	3.875	0.0501509	0.669592		EIF2B5	0.0546858	3.99281	6.08379	0.0143361	0.192337		ZNF75A	0.0515124	2.39517	3.21168	0.0743623	0.814368		USP28	0.0896319	3.70515	4.8336	0.0288566	0.385192
MAK16	0.0713667	1.89125	4.03026	0.045802	0.613453		PALLD	0.143623	1.55469	3.89163	0.0496646	0.669592		CISH	0.119968	4.4298	6.0676	0.0144648	0.193736		YPEL3	-0.0613627	6.49693	3.57457	0.0598644	0.814368		NFE2	-0.0980341	4.06128	4.84669	0.0286427	0.385192
CBX3	0.0540539	5.63481	4.01902	0.046103	0.613915		TMEM267	-0.0694693	1.54255	3.88488	0.0498613	0.669592		LYSMD1	0.123114	0.756581	6.05506	0.0145653	0.194425		AHSP	-0.219233	4.73117	3.24649	0.07282	0.814368		NUDT4	-0.0578776	3.21494	4.83966	0.0287574	0.385192
INTS8	0.0606366	4.15149	4.01486	0.0462148	0.613915		C5orf30	0.0817487	1.55981	3.88536	0.0498473	0.669592		CD86	-0.061288	4.65753	6.05579	0.0145594	0.194425		CES1	0.174236	3.49026	3.1335	0.077957	0.814368		RASL11A	0.136716	0.491744	4.91883	0.0274939	0.385192
CNKSR2	0.172594	0.360345	4.0227	0.0460043	0.613915		SMAP1	0.0824402	1.62698	3.86887	0.0503313	0.669592		ZNF232	0.0830927	1.00987	6.03152	0.0147559	0.196057		PRMT7	0.0565858	2.61973	3.52816	0.061536	0.814368		TOP2A	-0.173109	0.568062	4.81892	0.0290984	0.387116
IL2RA	0.140802	2.15914	4.01453	0.0462236	0.613915		AGPAT5	-0.0616219	3.26588	3.87148	0.0502543	0.669592		RAD17	-0.0516513	3.14609	6.0308	0.0147618	0.196057		KLHDC4	0.0550769	3.50046	3.41254	0.0659221	0.814368		HSD17B8	-0.107458	0.96089	4.82175	0.0290516	0.387116
APIP	0.0947918	2.03553	4.02555	0.0459278	0.613915		SNRPF	-0.062456	2.71296	3.86562	0.0504271	0.669743		PLPP6	0.0914471	1.95177	6.03553	0.0147232	0.196057		SMYD4	-0.0431661	2.23444	3.19881	0.0749415	0.814368		GALNT1	0.0563356	5.1176	4.81175	0.0292171	0.388045
MCEE	0.115998	0.640204	3.99974	0.046624	0.615316		AC004151.1	0.0446054	7.88462	3.85895	0.0506247	0.669822		YPEL3	0.086961	6.49896	6.02463	0.0148121	0.196397		SLC16A13	0.0693292	0.473813	3.53872	0.0611511	0.814368		GAB1	0.0732582	3.3292	4.80056	0.0294037	0.38987
ZNF25	0.0669546	2.53325	3.99917	0.0466396	0.615316		INTS1	0.0673803	4.83055	3.85502	0.0507414	0.669822		LUC7L	0.142439	3.12072	6.01561	0.0148862	0.196455		SAT2	0.0490392	3.38528	3.27081	0.071763	0.814368		KLF11	0.076282	3.30636	4.79727	0.0294588	0.389948
WASF2	-0.0648704	6.9678	4.00138	0.0465795	0.615316		ALAS2	0.315492	8.25639	3.86	0.0505936	0.669822		RNF114	-0.040181	4.9799	6.01844	0.0148629	0.196455		PFAS	0.0576236	2.33429	3.36059	0.0680013	0.814368		ALKBH4	0.0719373	0.711217	4.78902	0.0295974	0.390479
VPS26B	-0.0467812	4.8019	4.00105	0.0465885	0.615316		THYN1	-0.050819	3.29643	3.85403	0.050771	0.669822		UBE2K	-0.0493884	4.50319	6.01482	0.0148927	0.196455		ZNF624	-0.0541719	1.49331	3.13519	0.0778774	0.814368		LAMP2	0.0565372	7.3957	4.78935	0.0295918	0.390479
NBPF15	0.194105	1.77316	3.99489	0.0467561	0.615829		NDUFB1	-0.0952484	3.97134	3.84305	0.051099	0.669898		RAPGEF1	-0.0725525	6.29687	6.01203	0.0149156	0.196455		CACNB1	0.0745053	0.707698	3.22227	0.0738895	0.814368		SLC41A1	-0.0585611	2.58199	4.7811	0.029731	0.391067
SLC25A39	-0.293247	9.21776	3.9748	0.0473074	0.616941		SETMAR	0.0670177	0.781014	3.84354	0.0510842	0.669898		ITGAX	0.141113	7.36183	5.99675	0.0150421	0.19686		NR1D1	0.0856268	1.30716	3.15825	0.0767991	0.814368		ZDHHC20	0.0552777	5.67428	4.78054	0.0297406	0.391067
GPS1	-0.0524563	4.30693	3.98433	0.0470452	0.616941		CLCN3	0.0429631	4.46447	3.83257	0.0514141	0.669898		ZNF589	0.0796049	2.66515	5.99037	0.0150953	0.19686		IFI35	0.0902718	4.15806	3.46416	0.063924	0.814368		SLC5A9	0.164924	0.22376	4.76282	0.030042	0.391772
CHMP1B	0.0540132	5.21259	3.97488	0.0473052	0.616941		SLC22A4	0.0935133	2.9176	3.83203	0.0514302	0.669898		SNX4	-0.0617782	3.13672	5.9929	0.0150742	0.19686		FZD2	0.0732497	1.50331	3.13969	0.0776654	0.814368		TTC22	0.0872299	1.72144	4.75813	0.0301223	0.391772
UMPS	0.0617954	2.78088	3.98471	0.0470348	0.616941		ZFP62	-0.0631952	3.03142	3.83197	0.0514323	0.669898		FAM135A	-0.0856249	1.77937	6.00449	0.014978	0.19686		MRC2	-0.201567	1.62263	3.09704	0.0796971	0.814368		TGFBR3	0.149738	4.08036	4.7636	0.0300287	0.391772
DCUN1D4	0.0820403	2.5598	3.9785	0.0472055	0.616941		MPIG6B	0.167951	3.99239	3.84126	0.0511526	0.669898		QKI	-0.0533021	6.46421	5.99353	0.015069	0.19686		DIPK1A	0.0520873	2.32587	3.50101	0.0625372	0.814368		TSN	0.0351647	4.54558	4.7614	0.0300663	0.391772
ASCL2	-0.187968	1.1452	3.98317	0.047077	0.616941		BLK	-0.196063	2.4607	3.83129	0.0514526	0.669898		FRS2	-0.0556606	3.31843	5.99945	0.0150197	0.19686		DNAH17	0.155735	2.35384	3.51406	0.0620536	0.814368		FARSB	-0.0548012	2.73257	4.75251	0.0302189	0.391772
TMEM204	0.146562	3.54016	3.96498	0.0475795	0.617341		CXorf40B	0.0535464	2.33378	3.84697	0.0509816	0.669898		TAF15	-0.0923857	5.1277	5.97927	0.0151882	0.197746		DUS1L	0.041653	4.30762	3.34535	0.0686248	0.814368		GMPR	-0.244965	4.33427	4.7511	0.0302432	0.391772
ADNP2	0.0544214	3.25522	3.96108	0.0476879	0.617341		ABCE1	-0.0380541	3.96391	3.82553	0.051627	0.671067		FCGR1A	0.225548	2.86464	5.97495	0.0152245	0.197894		HEXD	0.0775659	3.40927	3.48747	0.0630428	0.814368		RPA3	0.0809091	1.43435	4.76113	0.0300709	0.391772
MIER3	0.0630588	2.93194	3.97005	0.0474388	0.617341		TFE3	0.0454428	5.65454	3.81452	0.0519618	0.674313		TSPYL2	0.101597	2.94083	5.96181	0.0153356	0.198686		LPIN2	-0.0578398	6.32563	3.31997	0.0696762	0.814368		SEPTIN7	0.0409859	6.46357	4.7486	0.0302863	0.391772
SSBP2	0.0732074	3.30476	3.95967	0.0477273	0.617341		IPO13	0.0437915	2.94094	3.78493	0.0528731	0.67599		PLXNA3	0.139024	2.21509	5.96265	0.0153285	0.198686		KLHL14	0.157154	0.686692	3.20206	0.074795	0.814368		SHOC2	0.0516566	5.7014	4.74848	0.0302883	0.391772
TMEM135	-0.092915	1.77828	3.96583	0.0475558	0.617341		N4BP1	0.053579	5.97725	3.80429	0.0522748	0.67599		SCYL2	-0.0500816	4.9578	5.95426	0.0153998	0.199192		MALT1	0.0421171	4.60224	3.38184	0.0671425	0.814368		HELB	-0.095909	3.94781	4.75299	0.0302107	0.391772
C12orf45	0.0837886	1.57495	3.95586	0.0478336	0.617708		MPO	0.247237	2.05618	3.77993	0.0530289	0.67599		ANKZF1	0.104665	4.18903	5.94339	0.0154927	0.200068		NFATC1	0.0567138	3.51684	3.50098	0.0625382	0.814368		HFE	-0.0746292	1.81777	4.72797	0.0306444	0.393463
TAF2	0.0686303	3.47182	3.95248	0.0479281	0.617921		SMARCD2	0.0316281	5.31328	3.7919	0.0526568	0.67599		EVI5	-0.0731678	2.95988	5.93838	0.0155358	0.200298		BSG	-0.100534	7.40923	3.30907	0.0701331	0.814368		LPGAT1	0.0450874	6.51992	4.73213	0.0305718	0.393463
TOMM40	-0.0728775	2.49378	3.94691	0.0480845	0.617928		KIDINS220	0.0661942	5.75546	3.79865	0.0524485	0.67599		FLOT1	0.0842961	6.518	5.93239	0.0155873	0.200636		STK11	-0.0458954	4.50174	3.33319	0.0691266	0.814368		ASH2L	0.035105	4.2219	4.72485	0.0306988	0.393463
QSOX1	-0.0808447	4.93271	3.94758	0.0480655	0.617928		POGK	-0.0356302	4.44195	3.78344	0.0529195	0.67599		ACKR3	0.0977754	0.977492	5.92751	0.0156294	0.200852		HDGFL2	-0.042249	3.45567	3.49857	0.0626278	0.814368		RHPN1	-0.185162	0.964216	4.7339	0.0305409	0.393463
PPP1R12A	0.0521067	6.12114	3.94382	0.0481712	0.618041		SMIM20	-0.0634381	2.07354	3.78633	0.0528295	0.67599		DNAJC30	-0.104505	0.375067	5.91799	0.015712	0.201261		PRDX2	-0.0976776	3.93317	3.39629	0.0665652	0.814368		DCAF12	-0.184134	6.78225	4.72383	0.0307168	0.393463
PLVAP	-0.338823	1.67512	3.93767	0.0483447	0.618501		TENT5A	0.0514908	4.21812	3.78405	0.0529003	0.67599		PDLIM1	-0.142461	3.75237	5.92033	0.0156917	0.201261		SAMD1	-0.0577534	2.08378	3.0831	0.0803735	0.814368		ERP44	0.0417333	5.15257	4.72437	0.0307074	0.393463
SLC25A46	0.051575	4.09134	3.93427	0.048441	0.618501		ANXA11	0.0529519	7.21416	3.80256	0.0523281	0.67599		HDGF	0.093237	6.28106	5.90112	0.0158595	0.202704		PLVAP	-0.207051	1.68066	3.10785	0.0791769	0.814368		MIS18BP1	0.0509359	4.49361	4.71539	0.0308649	0.393813
LMAN2	-0.0590122	5.72349	3.93621	0.0483861	0.618501		MXI1	0.163111	5.43433	3.80018	0.0524014	0.67599		PCGF5	0.132657	6.52902	5.89637	0.0159014	0.202704		NR2C2AP	0.0494092	1.33901	3.49023	0.0629393	0.814368		ANK1	-0.218678	3.54302	4.71379	0.0308931	0.393813
RCHY1	0.0630057	3.2619	3.91585	0.0489656	0.624194		STK40	0.0597965	6.79815	3.78111	0.0529919	0.67599		RAP1B	-0.0622219	6.10444	5.89872	0.0158806	0.202704		SUGP1	-0.0339433	3.42372	3.4946	0.0627759	0.814368		INTS4	-0.0443083	3.2724	4.71814	0.0308166	0.393813
TBC1D10B	-0.0650681	4.69174	3.87717	0.0500871	0.625628		SHISAL2A	-0.102515	2.01244	3.76922	0.0533638	0.679167		DCAF5	0.0410908	4.74376	5.89094	0.0159492	0.20277		BLVRB	-0.151226	6.36665	3.2155	0.0741916	0.814368		MFGE8	-0.122385	1.45241	4.69966	0.0311429	0.393945
GLOD4	0.0476454	4.1167	3.89151	0.0496681	0.625628		EIF5A	0.058621	5.09227	3.73335	0.0545026	0.679862		C12orf43	-0.0690582	2.25315	5.88999	0.0159577	0.20277		DEDD2	-0.0437313	5.54974	3.13953	0.0776731	0.814368		CNTROB	-0.0582491	2.52925	4.70794	0.0309962	0.393945
DUSP3	-0.0719297	4.26409	3.886	0.0498288	0.625628		BCL11A	-0.116172	2.27298	3.74511	0.0541262	0.679862		AZU1	0.358579	0.388587	5.88376	0.0160128	0.202821		TOMM40	0.0458258	2.49412	3.24181	0.0730254	0.814368		DNAH17	-0.199525	2.34417	4.70166	0.0311075	0.393945
ZNF550	0.10679	1.76573	3.88424	0.04988	0.625628		TANGO2	0.0957478	3.76555	3.7324	0.054533	0.679862		SPTLC1	-0.0387549	4.60379	5.88482	0.0160034	0.202821		PGLYRP1	-0.145467	4.01648	3.35571	0.0682005	0.814368		SELENOO	-0.0713935	3.2791	4.69087	0.0312996	0.393945
NDUFV3	0.0691	2.97744	3.90088	0.0493963	0.625628		IL6R	0.0579033	8.03008	3.75562	0.0537925	0.679862		CCDC84	0.152954	1.75979	5.87993	0.0160468	0.202927		KCNC3	-0.106091	0.636528	3.59048	0.0593025	0.814368		PLSCR1	-0.138356	4.75024	4.70436	0.0310596	0.393945
ABCC5	0.152459	3.81181	3.87659	0.0501039	0.625628		HDAC11	-0.0900567	1.12983	3.76031	0.0536443	0.679862		KIAA1143	-0.0531541	3.87607	5.87516	0.0160893	0.20314		ZNF528	0.071977	1.55804	3.35838	0.0680916	0.814368		SERP1	0.0460018	6.32126	4.69087	0.0312995	0.393945
ISOC1	-0.102691	2.43334	3.9042	0.0493006	0.625628		GTF2E1	0.0407014	2.9501	3.73355	0.0544961	0.679862		IL18	-0.100623	1.60808	5.86793	0.0161539	0.203631		PTPN22	-0.0627052	3.98396	3.414	0.0658647	0.814368		AGPAT4	0.120783	1.90276	4.69584	0.0312109	0.393945
PRRC2A	-0.0782702	6.75831	3.87787	0.0500667	0.625628		F13A1	0.139549	7.04411	3.76005	0.0536524	0.679862		ENTR1	0.0937469	2.85549	5.85718	0.0162504	0.204523		NLRP12	-0.0552448	5.59041	3.32744	0.0693649	0.814368		TATDN3	0.0639503	2.82194	4.68894	0.031334	0.393945
MAP3K7	0.0430911	4.48894	3.88305	0.0499148	0.625628		MKRN1	0.106339	7.35633	3.73364	0.0544933	0.679862		TSEN15	-0.0658842	3.05946	5.85168	0.0163	0.204823		SLC22A15	0.0644451	3.05134	3.18851	0.0754085	0.814368		MID1IP1	0.0641814	5.28522	4.68801	0.0313507	0.393945
KLF9	0.122407	3.79839	3.88498	0.0498583	0.625628		BAG1	0.156864	6.34678	3.75363	0.0538556	0.679862		PSMG4	0.0915193	1.3342	5.8359	0.0164434	0.206296		ATAD2B	0.0516707	3.78082	3.44248	0.0647551	0.814368		ST3GAL4	-0.0996032	3.64232	4.67661	0.0315553	0.395889
SRSF8	0.0562876	4.49673	3.8811	0.049972	0.625628		GATA1	0.177422	3.46468	3.74889	0.0540062	0.679862		SRGAP2C	-0.115401	1.11308	5.82061	0.0165834	0.206761		CAMKMT	-0.0701591	0.154909	3.16984	0.0762633	0.814368		PDK4	0.10345	4.35829	4.66919	0.0316893	0.396316
ALG10B	0.11001	1.59898	3.88711	0.0497963	0.625628		MARCHF9	-0.0658898	2.73096	3.74688	0.0540699	0.679862		HEMK1	0.108958	2.67134	5.82047	0.0165847	0.206761		BCL11A	0.0901929	2.27519	3.07824	0.080611	0.814368		TMEM50A	0.0601709	6.04315	4.66934	0.0316865	0.396316
DYRK2	0.0513844	5.09748	3.9021	0.0493611	0.625628		DRAM1	0.0595265	3.15341	3.73951	0.0543052	0.679862		SNX16	-0.118019	1.96504	5.82293	0.0165621	0.206761		PRADC1	-0.0656151	1.31787	3.4258	0.0654027	0.814368		DHX40	0.0416959	4.20261	4.65744	0.0319025	0.396375
VPS50	0.0675309	3.0123	3.87342	0.0501972	0.625808		USP30	-0.055485	1.77636	3.74346	0.0541791	0.679862		ACVR1B	-0.0631911	3.61804	5.82225	0.0165683	0.206761		COX5B	-0.0659842	4.31226	3.52043	0.0618194	0.814368		NDRG3	0.047446	4.12852	4.65339	0.0319764	0.396375
CRIP2	0.226489	1.97208	3.84495	0.051042	0.627142		LSM14A	0.0259149	6.08065	3.72141	0.0548872	0.683204		ZFP28	0.163545	0.633627	5.81084	0.0166735	0.206893		MRPS9	0.049846	1.42457	3.07517	0.0807611	0.814368		C9orf78	-0.169448	6.28217	4.65534	0.0319407	0.396375
CDKN2C	-0.103068	1.08392	3.80894	0.0521324	0.627142		SFPQ	-0.0432244	6.03155	3.71323	0.0551527	0.685433		CLINT1	-0.038583	5.30101	5.81184	0.0166643	0.206893		SH3RF3	-0.12386	1.34957	3.28707	0.0710654	0.814368		KDM6A	0.100804	4.59424	4.65779	0.0318962	0.396375
MAPK6	0.0536696	3.15911	3.81152	0.0520535	0.627142		SETD9	0.155611	0.183309	3.70967	0.0552687	0.685798		TIGD3	-0.145133	2.92033	5.81458	0.016639	0.206893		CYBRD1	-0.0851019	4.65461	3.14887	0.0772359	0.814368		IL18	0.0884711	1.60835	4.66469	0.0317707	0.396375
HCFC1R1	-0.104861	1.8048	3.84028	0.0511821	0.627142		ZBTB7B	0.0435252	6.32538	3.70562	0.0554006	0.686362		LYSMD3	-0.0536323	4.15676	5.80716	0.0167076	0.206992		GLS	0.0462439	5.53973	3.16401	0.0765322	0.814368		DTX3	-0.100683	1.73203	4.65243	0.0319939	0.396375
UBE2Z	0.0425903	5.07815	3.83384	0.0513758	0.627142		SLC5A6	-0.0627482	2.2851	3.7016	0.0555321	0.686917		ENDOD1	-0.118687	3.84601	5.7998	0.016776	0.207515		STAT1	0.0858411	7.23566	3.09785	0.0796581	0.814368		ADAM10	0.0442539	6.57858	4.64696	0.0320941	0.396378
CSNK1G2	-0.0622277	5.81191	3.82496	0.0516442	0.627142		PPP1CA	0.0528224	6.19786	3.69806	0.0556483	0.687283		METRNL	-0.10222	4.06171	5.78063	0.0169556	0.208578		SGO2	0.0669151	0.745904	3.13139	0.0780563	0.814368		TJP3	-0.153345	0.34928	4.64695	0.0320941	0.396378
SORT1	-0.0959284	5.01466	3.84105	0.051159	0.627142		ZNF75A	-0.063037	2.39553	3.68815	0.0559747	0.68999		AP2A1	0.0776268	5.64855	5.77034	0.0170528	0.208578		DNAJB2	-0.0717535	4.93281	3.49015	0.0629425	0.814368		TMEM176B	-0.548194	4.58452	4.64244	0.032177	0.396783
SPRED2	-0.133105	0.295877	3.86566	0.0504261	0.627142		IGIP	-0.0696967	2.19433	3.68612	0.0560415	0.68999		TSN	-0.0391037	4.54559	5.76653	0.0170888	0.208578		ZCCHC3	0.0284652	3.71357	3.46502	0.0638912	0.814368		B3GNTL1	-0.115736	2.14936	4.63054	0.0323965	0.398833
NAGK	0.0954976	5.89151	3.83874	0.0512283	0.627142		UBE2H	0.0335571	5.53806	3.68313	0.0561405	0.690077		HAT1	-0.0670572	3.97137	5.77614	0.0169979	0.208578		PRNP	0.0384134	5.15694	3.20095	0.0748451	0.814368		MED21	0.0509064	3.09295	4.62798	0.0324439	0.398833
LNPK	0.0731535	3.55397	3.80809	0.0521583	0.627142		ARL3	-0.0654541	2.13946	3.68066	0.0562227	0.690077		CREB1	-0.0562341	5.69607	5.77907	0.0169702	0.208578		RASSF2	-0.0519613	8.42972	3.5738	0.0598914	0.814368		GLO1	0.0527848	4.03345	4.62475	0.0325039	0.398952
RETREG2	-0.0797948	6.03707	3.86065	0.0505743	0.627142		MAP2K7	0.0435787	4.04246	3.6656	0.0567249	0.691597		ARL15	-0.0662433	2.80135	5.76549	0.0170987	0.208578		TMEM230	0.0386332	4.80898	3.1259	0.0783162	0.814368		SMAP2	0.0721972	8.49066	4.62137	0.0325668	0.399107
SPSB1	-0.145799	0.27655	3.81988	0.0517986	0.627142		TPM4	0.0635405	6.71933	3.66689	0.0566817	0.691597		TMEM167A	-0.0420673	5.8137	5.76945	0.0170612	0.208578		NAA20	0.0386708	2.87522	3.10799	0.0791703	0.814368		SUPT7L	-0.0609833	3.39016	4.60796	0.0328174	0.401557
GUCD1	-0.0597538	5.46167	3.82182	0.0517396	0.627142		RBM15B	0.0383962	4.36801	3.66908	0.0566082	0.691597		DEFA4	0.437565	1.76675	5.78423	0.0169217	0.208578		PI3	-0.193516	5.14188	3.12906	0.0781665	0.814368		SLC11A1	-0.0903686	6.91985	4.60425	0.0328872	0.401791
PARVG	-0.0499517	5.45477	3.83605	0.0513091	0.627142		CCDC50	-0.09028	3.38468	3.65609	0.0570443	0.691597		GPR174	0.0882588	4.19606	5.77044	0.0170518	0.208578		OSBPL2	-0.0368392	5.33218	3.28921	0.0709742	0.814368		ZMAT3	0.0486013	4.01452	4.59663	0.0330307	0.402924
RYK	0.0561832	3.20382	3.82764	0.0515631	0.627142		PPBP	0.207903	7.10121	3.65973	0.056922	0.691597		SPSB1	0.132876	0.275705	5.75413	0.017207	0.209576		ADRM1	-0.0418366	3.43932	3.38171	0.0671479	0.814368		DRG2	-0.0509544	2.61794	4.5935	0.03309	0.403027
MBNL1	0.0452396	7.73465	3.84264	0.0511112	0.627142		MCUB	-0.0543448	4.26936	3.66348	0.0567958	0.691597		ACAP1	0.062593	6.08069	5.74987	0.0172478	0.209751		S100A12	-0.12056	6.70804	3.28596	0.0711129	0.814368		GLT8D1	0.0413887	3.42446	4.58687	0.0332157	0.403938
LSM5	0.0949974	2.40245	3.82968	0.0515013	0.627142		CLPTM1L	0.0349991	4.76495	3.66018	0.0569069	0.691597		PIP5K1A	0.0457176	3.84013	5.7459	0.0172858	0.209892		SETD4	0.0642819	1.88918	3.40048	0.0663987	0.814368		CARMIL1	-0.193574	0.428284	4.57857	0.0333739	0.40524
KEL	-0.332331	0.766614	3.81524	0.0519397	0.627142		RAPGEF1	0.0571692	6.296	3.65692	0.0570164	0.691597		CCZ1B	0.164121	2.38345	5.73622	0.0173791	0.210059		MX1	0.182519	5.07205	3.2743	0.0716127	0.814368		CLK3	-0.0436712	4.91363	4.55812	0.033767	0.40579
RMDN1	0.054611	3.51273	3.82481	0.0516489	0.627142		FAM104A	0.075164	3.45406	3.64273	0.0574965	0.692879		DTX2	0.073829	2.92832	5.73721	0.0173695	0.210059		HDHD5	0.0473328	3.41021	3.56701	0.0601331	0.814368		TRADD	-0.0641635	4.0692	4.55815	0.0337665	0.40579
ZNF706	0.0499929	3.91245	3.84537	0.0510296	0.627142		PTPN18	0.0464427	6.06622	3.63176	0.0578707	0.692879		APBB1	0.101778	3.57828	5.73718	0.0173699	0.210059		ASCC2	-0.138761	6.14119	3.27375	0.0716362	0.814368		MYO7B	0.15975	1.98611	4.55622	0.0338037	0.40579
TPM2	0.209817	0.670021	3.81348	0.0519935	0.627142		MTERF4	-0.0552135	3.27442	3.64288	0.0574915	0.692879		LIMS1	-0.0906273	5.52377	5.73023	0.0174371	0.210439		OSBP2	-0.192951	4.04733	3.45065	0.0644404	0.814368		S100A10	0.0816381	5.90115	4.56803	0.0335758	0.40579
BRCC3	0.0538161	2.78498	3.80665	0.0522025	0.627142		GPX1	0.156376	7.84215	3.63123	0.057889	0.692879		EMC7	-0.056728	3.72185	5.70895	0.0176447	0.2107		APOL6	0.0777651	6.2914	3.08545	0.0802592	0.814368		CHCHD4	0.058414	1.61725	4.55494	0.0338286	0.40579
TRUB1	0.0711354	2.28232	3.82198	0.0517345	0.627142		LAX1	0.0575974	3.7842	3.63133	0.0578855	0.692879		SERPINF1	-0.130224	1.25636	5.71356	0.0175994	0.2107		APOL3	0.0481061	4.99697	3.56518	0.0601985	0.814368		MAP3K4	-0.0526018	3.68149	4.55728	0.0337832	0.40579
TMPO	0.055486	5.42189	3.85655	0.0506961	0.627142		MEGF9	0.0631721	7.79911	3.62729	0.0580239	0.692879		MAP2K3	0.0922315	6.03028	5.71163	0.0176184	0.2107		KCTD17	0.0493306	1.96283	3.59231	0.0592381	0.814368		SPIN3	-0.111672	1.67061	4.57264	0.0334873	0.40579
FAM126A	0.0772936	3.62355	3.79753	0.0524828	0.627657		EXOSC2	-0.049378	2.53705	3.63206	0.0578606	0.692879		UBE2E1	-0.0554996	4.34472	5.71253	0.0176095	0.2107		PDGFB	0.106777	1.22536	3.47664	0.0634505	0.814368		CCDC84	-0.137121	1.75962	4.56355	0.0336621	0.40579
UTP23	0.0509637	3.0376	3.79921	0.0524312	0.627657		INPP5E	-0.0907295	1.7918	3.64229	0.0575117	0.692879		THOC7	0.0753143	3.68321	5.7103	0.0176314	0.2107		SYNGR1	-0.105548	1.20249	3.31143	0.0700341	0.814368		MAT2B	0.0392408	6.37762	4.55171	0.0338913	0.405927
WSB2	-0.104123	4.39742	3.80262	0.0523263	0.627657		RPS6KA1	0.0455105	7.24387	3.62863	0.0579782	0.692879		PRKAA1	-0.044858	5.31163	5.71611	0.0175745	0.2107		RIT1	-0.0315162	5.21184	3.25883	0.0722816	0.814368		PLOD1	0.0913841	4.42787	4.54715	0.0339798	0.406275
PDE3B	0.0884175	5.07331	3.79347	0.0526084	0.628083		TBC1D30	0.0988245	0.630036	3.64792	0.0573206	0.692879		TMEM116	0.0926156	1.60816	5.71893	0.017547	0.2107		GPATCH4	0.0508821	2.34018	3.17895	0.0758448	0.814368		SUOX	0.0602276	1.67034	4.54494	0.0340228	0.406275
NUDC	-0.0651357	4.12111	3.79125	0.0526769	0.628083		ISYNA1	-0.0889919	1.46049	3.61752	0.0583604	0.695849		PPOX	0.118236	2.08652	5.702	0.017713	0.210888		TGFBR2	-0.0340444	7.36456	3.43198	0.0651618	0.814368		TTC27	0.0618995	2.10049	4.54231	0.0340743	0.406278
C2orf49	0.0613183	3.02378	3.7869	0.052812	0.628749		ZNF331	-0.0599319	2.04038	3.61363	0.0584951	0.695982		ZFP62	0.073843	3.03077	5.69949	0.0177377	0.210888		RPL14	-0.0549717	7.60648	3.20121	0.0748333	0.814368		NEMP1	-0.0731819	2.85458	4.5395	0.0341291	0.406321
RASGEF1B	-0.113727	1.55758	3.78415	0.0528973	0.62882		PLEK	0.0574855	7.69825	3.61212	0.0585471	0.695982		SLC25A22	0.0795547	2.11857	5.69923	0.0177403	0.210888		LAMB2	0.138689	0.316289	3.34236	0.0687476	0.814368		PLEK2	-0.26471	1.55322	4.48596	0.0351933	0.407141
CAMKMT	0.107035	0.154714	3.7792	0.0530517	0.628923		TRMT6	-0.0539921	2.59682	3.6022	0.058892	0.69759		BTBD7	-0.0582217	3.90016	5.6827	0.0179042	0.212201		RRP9	0.0602543	1.55002	3.2009	0.0748474	0.814368		COG7	-0.0649459	1.68929	5.44336	0.0347021	0.407141
KAT5	-0.0692448	1.99852	3.77878	0.0530647	0.628923		FKBP1C	0.117492	1.636	3.60008	0.0589662	0.69759		SLC25A25	0.0591191	2.5016	5.68427	0.0178886	0.212201		TKT	-0.0548865	8.32636	3.29945	0.070539	0.814368		JUND	0.0817613	4.78517	4.51737	0.0345649	0.407141
APEH	-0.0451343	4.78085	3.76685	0.0534382	0.629094		CCNC	-0.0575374	3.31371	3.60097	0.0589351	0.69759		PTPN6	0.0600463	7.80907	5.67836	0.0179474	0.212396		ATP6V1A	-0.0377654	6.13208	3.22045	0.0739704	0.814368		OSCAR	0.0882236	4.86232	4.50475	0.0348159	0.407141
TRAT1	0.111819	4.23186	3.77112	0.0533044	0.629094		ADAM8	0.0608999	7.5406	3.59676	0.0590821	0.69759		CHI3L2	0.206102	1.96434	5.67366	0.0179945	0.212636		HCLS1	-0.0419016	8.02117	3.5265	0.0615968	0.814368		TMEM185B	-0.0541948	3.91649	4.48439	0.035225	0.407141
TMEM128	0.0753996	2.69221	3.77123	0.0533009	0.629094		ALG8	-0.0522958	2.31382	3.59562	0.0591223	0.69759		TGS1	-0.0596805	3.64981	5.66114	0.0181203	0.213804		GP9	-0.160494	2.40315	3.14754	0.0772979	0.814368		HCK	-0.0628656	7.87097	4.48483	0.0352161	0.407141
DIAPH1	-0.0576733	7.25764	3.75838	0.0537054	0.629094		HACD3	-0.0436972	3.1163	3.58689	0.0594288	0.697986		ELOF1	0.115268	4.08627	5.65566	0.0181757	0.214138		MRAS	-0.109901	1.03065	3.37414	0.0674523	0.814368		H2BC11	0.145766	2.2421	4.49013	0.0351091	0.407141
SNX13	0.0681	4.52155	3.7619	0.0535941	0.629094		NCBP2	-0.0407473	4.17844	3.58497	0.0594963	0.697986		DENND6B	-0.103545	1.25309	5.65047	0.0182284	0.21444		AP2M1	-0.0459562	6.57417	3.20975	0.0744491	0.814368		ZNF76	-0.0620227	3.16717	4.48836	0.0351448	0.407141
EPHB4	0.204954	3.09861	3.7635	0.0535438	0.629094		SEPTIN8	-0.0900384	1.19609	3.58581	0.0594668	0.697986		PNP	0.0889321	4.09809	5.64662	0.0182674	0.214582		NCBP2	0.0353816	4.17853	3.44317	0.0647284	0.814368		XPO5	-0.0530164	3.17401	4.48466	0.0352196	0.407141
DNASE1L1	0.0663073	2.45013	3.76821	0.0533955	0.629094		GTF2E2	-0.0422768	3.22325	3.58464	0.0595079	0.697986		PACC1	-0.0695467	1.84667	5.64067	0.0183281	0.214976		CLOCK	0.0475992	2.81815	3.13365	0.0779499	0.814368		SP4	0.0545824	3.85897	4.53302	0.034256	0.407141
ZDHHC24	-0.0663458	2.36737	3.75811	0.0537138	0.629094		NDFIP2	0.0961413	0.727967	3.5601	0.0603802	0.698543		EBPL	0.13379	1.67229	5.63105	0.0184266	0.215515		PPAT	0.0491177	1.56974	3.17915	0.0758359	0.814368		ZC3HC1	-0.0602525	1.53038	4.66615	0.0347317	0.407141
ARMC5	-0.0910658	1.39972	3.73312	0.0545098	0.629752		NMRAL1	-0.0708038	2.91119	3.56728	0.0601237	0.698543		TMEM120B	0.0928863	0.691985	5.63087	0.0184284	0.215515		CCNG2	-0.0456057	5.6623	3.38245	0.0671181	0.814368		OPTN	-0.145157	6.16254	4.49548	0.0350016	0.407141
SLC38A7	-0.0771085	1.66959	3.74469	0.0541399	0.629752		CENPV	-0.0933822	0.389291	3.54629	0.0608769	0.698543		ELMO3	0.159512	0.40707	5.62462	0.0184927	0.21563		ANTXR2	-0.0485205	6.00125	3.41522	0.0658167	0.814368		ALOX5	-0.0545474	7.15896	4.51639	0.0345843	0.407141
ZNF566	0.0736962	1.74918	3.74308	0.0541911	0.629752		YIPF2	0.0745183	2.05967	3.57071	0.0600015	0.698543		TMEM183A	0.0570248	4.29922	5.6258	0.0184806	0.21563		SCYL3	0.0379274	2.82326	3.25041	0.0726486	0.814368		IPMK	0.0771362	4.91975	4.51527	0.0346065	0.407141
DHX35	0.0737908	1.97999	3.73366	0.0544928	0.629752		RHOB	0.0827808	5.39417	3.56554	0.0601856	0.698543		UFL1	-0.0636483	3.92148	5.6136	0.0186067	0.21664		TSPAN5	-0.134355	4.17255	3.11594	0.0787901	0.814368		CD44	0.0532206	7.7743	4.5187	0.0345385	0.407141
SH2D2A	-0.139786	2.91755	3.73355	0.0544962	0.629752		CHPF	-0.106	0.683342	3.54776	0.0608239	0.698543		PAQR3	-0.0704472	1.76129	5.59389	0.0188122	0.218712		LARP7	0.0383005	3.61575	3.11099	0.0790263	0.814368		HARBI1	-0.0723476	1.00461	4.49719	0.0349672	0.407141
MBLAC2	0.0731487	1.67522	3.73694	0.0543875	0.629752		NAA20	-0.0473092	2.87592	3.55726	0.0604822	0.698543		SUPT16H	-0.0432016	5.35668	5.57905	0.0189686	0.219393		METTL14	0.0365192	3.23596	3.12037	0.0785788	0.814368		SDC3	0.168829	0.495673	4.50694	0.0347722	0.407141
ZFAND3	-0.0587966	5.48816	3.7359	0.0544207	0.629752		CELSR1	-0.177016	0.876267	3.55844	0.0604397	0.698543		SH3GL1	0.0562649	3.82846	5.56769	0.0190892	0.219393		GAB1	-0.056032	3.32872	3.26806	0.0718815	0.814368		ZNF385A	0.0653555	4.8232	4.49602	0.0349906	0.407141
CEP162	0.0855931	1.86553	3.73297	0.0545147	0.629752		TREM1	0.0980499	7.04925	3.55083	0.0607131	0.698543		ABTB1	0.0736748	7.88983	5.57094	0.0190545	0.219393		ARHGAP10	0.0696113	1.09238	3.39611	0.0665722	0.814368		TRAFD1	-0.0589515	5.50441	4.5289	0.034337	0.407141
CA1	-0.422916	4.30746	3.73294	0.0545158	0.629752		MFSD3	0.098641	0.174081	3.54704	0.0608498	0.698543		NDUFAF2	-0.0995594	1.06934	5.56451	0.019123	0.219393		ETFDH	-0.0436251	2.3745	3.09518	0.0797872	0.814368		C12orf49	0.0421967	4.1809	4.5165	0.034582	0.407141
NT5C2	0.0969353	4.66433	3.73143	0.0545642	0.629752		TRMT10B	-0.0718202	1.98781	3.55633	0.0605153	0.698543		H2BC8	-0.218203	0.766398	5.55964	0.0191751	0.219393		MSMO1	0.0498016	2.64116	3.27157	0.0717299	0.814368		ANXA1	0.0774904	7.65223	4.4767	0.0353809	0.408348
WBP4	0.0579673	2.49818	3.69152	0.0558634	0.631021		CTPS2	-0.0734576	0.693581	3.55272	0.0606452	0.698543		PACSIN1	-0.168181	0.790408	5.56011	0.0191701	0.219393		SLC26A2	0.0348635	3.25323	3.10269	0.0794249	0.814368		RAVER2	0.132609	0.208531	4.45739	0.0357754	0.410511
RCBTB1	0.0951859	3.44141	3.66843	0.05663	0.631021		SCYL2	0.0391136	4.95662	3.56816	0.0600921	0.698543		TAF9B	-0.0687993	2.52144	5.58368	0.0189196	0.219393		GM2A	0.101323	5.05008	3.17099	0.0762103	0.814368		CARM1	-0.169809	3.85549	4.45979	0.0357261	0.410511
DCUN1D2	0.0829175	1.80556	3.59208	0.0592464	0.631021		BRAP	0.0330483	3.71745	3.56777	0.060106	0.698543		P4HA1	-0.0630868	3.45584	5.56674	0.0190993	0.219393		GCNT2	-0.0853145	1.61881	3.16657	0.0764142	0.814368		PSMB7	0.0408102	4.04369	4.46463	0.0356269	0.410511
AP4S1	0.0703864	2.05868	3.56105	0.0603462	0.631021		ZNF84	-0.0643882	2.64787	3.57689	0.0597819	0.698543		API5	-0.0377989	4.97039	5.56397	0.0191288	0.219393		ZKSCAN4	-0.0376677	2.27032	3.34382	0.0686876	0.814368		ENKUR	0.168815	2.13341	4.45814	0.03576	0.410511
NEMF	0.0857659	3.47834	3.57962	0.0596855	0.631021		CBX1	0.0423742	4.54238	3.53891	0.0611445	0.700599		MARCHF9	0.0784385	2.73152	5.57674	0.018993	0.219393		FANCE	0.0567112	1.05048	3.43501	0.0650444	0.814368		PAK4	0.0739651	1.22329	4.45245	0.035877	0.411082
L2HGDH	0.106065	0.245684	3.60145	0.0589184	0.631021		ABHD4	0.0569519	4.2163	3.49362	0.0628126	0.70109		IFT88	0.0957456	1.45191	5.57414	0.0190206	0.219393		PNPLA1	-0.0978922	1.686	3.43292	0.0651252	0.814368		SPINT1	0.100275	3.01793	4.4344	0.0362512	0.412177
PLEKHG3	-0.0992285	5.98912	3.5212	0.061791	0.631021		NGDN	-0.0502527	2.96765	3.50378	0.0624343	0.70109		SPAST	-0.0479762	4.46218	5.55605	0.0192136	0.219505		ELOVL5	-0.0388112	6.87474	3.38316	0.0670896	0.814368		HIPK1	0.0531475	6.54458	4.43568	0.0362246	0.412177
GPBP1L1	0.0291829	5.92287	3.63884	0.0576289	0.631021		C14orf28	-0.0803333	0.963692	3.47932	0.0633492	0.70109		ZNF862	0.0946983	3.31475	5.55356	0.0192403	0.219505		IBTK	0.0397553	4.24046	3.24707	0.0727945	0.814368		POLE4	0.0653187	2.81549	4.43281	0.0362844	0.412177
IRF2BPL	-0.0920352	4.37862	3.63942	0.0576093	0.631021		EXD2	-0.0535899	1.55754	3.45852	0.0641389	0.70109		UGDH	-0.0874485	2.08807	5.54403	0.0193429	0.220359		RABIF	-0.0315201	3.28115	3.33101	0.0692169	0.814368		STAG2	0.0511528	6.87185	4.4348	0.0362428	0.412177
ZC3H14	0.0556183	2.89517	3.59931	0.0589931	0.631021		BMF	0.0527261	3.96641	3.53056	0.0614484	0.70109		DVL2	0.0535304	2.84752	5.52997	0.0194953	0.221534		MAN1A1	-0.0743483	5.21434	3.53174	0.0614054	0.814368		GLIPR1	0.0534968	6.0565	4.44153	0.0361028	0.412177
RPS6KA5	0.0800426	4.31395	3.55497	0.0605641	0.631021		UBALD1	0.0682461	2.50593	3.51113	0.062162	0.70109		TMEM128	-0.0707698	2.69241	5.52936	0.0195019	0.221534		SERINC1	-0.0405166	7.26834	3.13904	0.0776963	0.814368		PPT1	0.104071	7.33939	4.44433	0.0360449	0.412177
BAHD1	-0.0553385	3.54424	3.61423	0.0584742	0.631021		TMEM159	0.0588672	2.09383	3.5265	0.0615968	0.70109		CARMIL2	0.106185	3.71137	5.52606	0.0195379	0.221625		FUCA2	0.0509237	2.57169	3.33738	0.0689532	0.814368		CLASP2	0.0456923	3.91861	4.42807	0.0363834	0.41271
FAM214A	0.0680633	3.99399	3.49188	0.0628777	0.631021		RANBP10	0.12094	4.24842	3.53196	0.0613974	0.70109		ERCC6L2	0.0638987	3.37191	5.52096	0.0195937	0.22194		CARD11	0.0477207	5.16456	3.11565	0.0788036	0.814368		P3H1	-0.0663399	2.72429	4.40949	0.0367744	0.412746
PIGB	0.104587	2.51858	3.51115	0.0621613	0.631021		KLHDC4	-0.063062	3.50101	3.45247	0.0643705	0.70109		PIK3R1	-0.059121	5.89383	5.51606	0.0196474	0.222231		AIMP2	0.0581699	0.945074	3.12762	0.0782348	0.814368		ELOF1	-0.0973123	4.08578	4.40698	0.0368273	0.412746
ASB7	0.0463277	3.63247	3.61045	0.0586052	0.631021		FLII	0.0438335	6.54104	3.47235	0.0636128	0.70109		RAB2B	0.0723291	2.68013	5.51044	0.0197091	0.222612		CCDC126	-0.0554575	2.79699	3.09189	0.0799461	0.814368		ACTR2	0.0454408	8.45703	4.40131	0.0369477	0.412746
DOCK7	-0.118996	1.17606	3.59719	0.0590671	0.631021		PLXDC1	-0.155425	0.855493	3.49993	0.0625773	0.70109		SH3YL1	-0.169523	3.01401	5.49932	0.019832	0.223444		AUTS2	0.119793	2.38045	3.44074	0.0648223	0.814368		PTPN18	0.0482858	6.06605	4.40622	0.0368435	0.412746
RSL1D1	0.058704	5.83802	3.50289	0.0624671	0.631021		ATXN7L3	0.0266624	5.4806	3.46444	0.0639132	0.70109		TRERF1	-0.0630905	4.68494	5.49867	0.0198392	0.223444		TBL2	0.0434169	2.68484	3.33175	0.0691859	0.814368		NAA20	0.0502425	2.87564	4.4059	0.0368504	0.412746
MVD	-0.0912142	2.74966	3.57014	0.0600218	0.631021		CALCOCO2	0.0369956	5.69805	3.45718	0.0641904	0.70109		RAB11A	-0.0508876	5.81441	5.48957	0.0199404	0.224101		TFR2	-0.116297	0.275558	3.59243	0.059234	0.814368		TSPAN5	-0.173852	4.1703	4.40236	0.0369255	0.412746
C17orf75	0.0753784	1.70573	3.49409	0.0627951	0.631021		RAB37	0.0555711	6.06777	3.47804	0.0633978	0.70109		SS18L2	-0.0738561	2.96167	5.48579	0.0199825	0.224101		EPHB4	-0.142568	3.09052	3.47332	0.0635759	0.814368		FBXO38	-0.0498573	4.87329	4.40891	0.0367865	0.412746
PGAP3	-0.0703357	2.7484	3.45736	0.0641835	0.631021		MKNK2	0.0490107	7.12574	3.47245	0.0636091	0.70109		RCSD1	-0.0486732	7.067	5.4826	0.0200182	0.224101		SRPK2	-0.0363407	5.57441	3.12207	0.0784982	0.814368		KLHDC3	0.0424167	4.64417	4.41751	0.0366051	0.412746
SPHK1	-0.145262	0.989913	3.69705	0.0556813	0.631021		KIF3C	0.0863444	2.53744	3.4866	0.0630754	0.70109		NFKB2	0.0775609	5.27603	5.48076	0.0200388	0.224101		COG5	-0.0539882	3.63138	3.32956	0.069277	0.814368		ING3	0.0413153	3.41895	4.42151	0.036521	0.412746
FASN	-0.103497	3.51512	3.505	0.0623889	0.631021		EPHA4	-0.120501	2.16553	3.45657	0.0642137	0.70109		POLE	0.0820074	3.01483	5.48107	0.0200353	0.224101		DNAJB9	0.0468375	3.43083	3.09775	0.0796628	0.814368		SIRT1	0.0505679	4.09613	4.39817	0.0370146	0.412746
KIAA1328	0.0929835	0.807056	3.68964	0.0559255	0.631021		BCL2L1	0.198194	6.25025	3.47155	0.063643	0.70109		GNA12	0.132984	4.76114	5.47052	0.0201538	0.224813		CALU	0.0353621	3.66037	3.17473	0.0760384	0.814368		ACADSB	-0.0531599	3.02031	4.39834	0.0370109	0.412746
MALT1	0.0613546	4.6029	3.70641	0.0553748	0.631021		MAPRE1	0.0360957	5.91941	3.50814	0.0622726	0.70109		MRPL55	0.0770262	2.21141	5.47005	0.0201591	0.224813		TTC26	0.144079	0.713605	3.18527	0.0755562	0.814368		TIGD3	0.120914	2.92117	4.39588	0.0370633	0.412746
NFATC1	-0.0816322	3.517	3.55456	0.0605789	0.631021		GUCD1	0.0447779	5.46245	3.4716	0.0636413	0.70109		VAV3	-0.0684275	4.4222	5.46284	0.0202405	0.225403		PRKAG2	0.0356059	4.2412	3.13045	0.0781009	0.814368		DDX51	-0.064636	2.43425	4.40573	0.0368538	0.412746
MIER2	-0.077081	1.90701	3.44593	0.0646222	0.631021		RIT1	0.0370713	5.21127	3.50961	0.0622181	0.70109		BNIP3L	0.116734	6.79011	5.45738	0.0203025	0.225776		GALNT11	0.0398552	3.00951	3.50876	0.0622495	0.814368		PMEPA1	-0.168849	0.559498	4.38811	0.0372295	0.414015
ABHD17A	-0.0926069	4.90865	3.51873	0.0618816	0.631021		TTLL12	0.057581	3.30587	3.45873	0.0641311	0.70109		SMPD4	0.0528866	3.41846	5.4503	0.0203831	0.226355		NOM1	0.0464762	2.63686	3.35051	0.0684129	0.814368		LFNG	0.0543661	6.35007	4.38393	0.0373192	0.414431
MOB3A	-0.0722545	7.47512	3.49503	0.0627601	0.631021		CHCHD4	-0.0531573	1.61676	3.45336	0.0643366	0.70109		NOSIP	0.101107	5.44064	5.43359	0.0205745	0.228161		CTSB	-0.0564808	7.23604	3.26964	0.0718133	0.814368		XXYLT1	0.0684979	1.9024	4.36287	0.0377746	0.418317
SGTA	-0.0546542	4.09103	3.47355	0.0635674	0.631021		ARHGAP30	0.0327322	8.01817	3.51717	0.0619393	0.70109		REST	-0.0419054	4.84664	5.42908	0.0206265	0.228418		DMTN	-0.177995	6.97391	3.1877	0.0754456	0.814368		B4GALT7	-0.103915	2.64521	4.36419	0.0377459	0.418317
ZNF699	0.0638033	2.38349	3.717	0.0550302	0.631021		ZNF595	-0.141712	1.3036	3.47381	0.0635576	0.70109		RPAP1	0.0775657	2.60892	5.42111	0.0207188	0.228456		BNIP3L	-0.0796167	6.78886	3.18944	0.0753665	0.814368		TERF1	0.0407166	3.06282	4.35718	0.0378988	0.419033
CC2D1A	-0.0710002	2.88816	3.49199	0.0628735	0.631021		CREG1	0.0808002	5.19705	3.46158	0.064022	0.70109		UACA	0.165353	0.395964	5.41415	0.0207996	0.228456		OSGIN2	-0.0575099	4.78865	3.11394	0.0788856	0.814368		ZBTB5	-0.0467003	2.49053	4.35506	0.037945	0.419033
URI1	0.0425688	4.35897	3.63554	0.0577415	0.631021		EXOC2	0.0497966	4.0679	3.4795	0.0633424	0.70109		GGT7	0.13554	1.87126	5.4257	0.0206656	0.228456		UTP23	0.0323808	3.0376	3.0832	0.0803688	0.814368		LPCAT1	0.0719577	6.09897	4.34603	0.0381431	0.420424
LSM14A	0.0322676	6.0808	3.61679	0.0583857	0.631021		PM20D2	-0.0651037	2.57128	3.49874	0.0626216	0.70109		ANXA2R	0.0866204	2.59162	5.41388	0.0208028	0.228456		LY6E	0.115302	5.39335	3.40582	0.0661874	0.814368		FAM160B2	-0.0781506	3.33641	4.34449	0.038177	0.420424
FAM98C	0.0818672	2.28095	3.44852	0.0645226	0.631021		AKAP12	0.179451	1.52129	3.51386	0.0620613	0.70109		ERMP1	-0.0772882	3.3154	5.4182	0.0207525	0.228456		PARP10	0.069024	4.95132	3.13847	0.0777228	0.814368		RFNG	-0.0708701	2.75886	4.33221	0.0384483	0.420492
PUM2	0.0454464	6.73795	3.55562	0.0605408	0.631021		LAT2	0.0548821	6.486	3.52748	0.0615607	0.70109		SNX30	-0.0668866	4.30016	5.42034	0.0207277	0.228456		ZNF250	0.0468844	1.34072	3.11679	0.0787494	0.814368		MCM2	-0.0914774	1.25055	4.33646	0.0383541	0.420492
CEP68	0.0804	3.42504	3.68314	0.0561402	0.631021		GPM6B	-0.167252	0.145701	3.48204	0.0632471	0.70109		RXFP2	-0.206343	1.05011	5.34934	0.0215688	0.229362		GNAQ	-0.0466559	6.13689	3.56386	0.0602458	0.814368		FAM83H	-0.120574	0.12917	4.333	0.0384308	0.420492
TMEM127	-0.0584179	6.65264	3.48776	0.0630318	0.631021		RP2	0.0448584	5.39367	3.45339	0.0643355	0.70109		MTRF1	0.101643	1.48498	5.37706	0.0212363	0.229362		TMEM268	0.0513085	3.21241	3.38203	0.0671351	0.814368		ALG13	0.0726035	3.01454	4.33796	0.038321	0.420492
REV1	0.0843919	3.16776	3.67561	0.0563906	0.631021		CACUL1	0.0365055	5.3512	3.50844	0.0622613	0.70109		MTHFD1	0.0719827	2.48514	5.3768	0.0212393	0.229362		ZBTB6	0.0341983	3.70429	3.51325	0.0620836	0.814368		FAM204A	0.0434583	3.64636	4.33757	0.0383297	0.420492
TSN	0.0393168	4.54527	3.58742	0.05941	0.631021		ACADSB	-0.049953	3.02003	3.49173	0.0628832	0.70109		TNFRSF14	0.0618857	5.88513	5.39612	0.0210108	0.229362		PSMB7	-0.0316957	4.0438	3.096	0.0797475	0.814368		TRMT11	-0.0933426	1.30843	4.32742	0.0385547	0.420495
HS6ST1	-0.0708946	2.62655	3.56713	0.060129	0.631021		DDB1	0.0300545	5.86307	3.46939	0.0637251	0.70109		FLYWCH1	0.11032	3.17565	5.34607	0.0216085	0.229362		ZNF79	0.0549309	1.59747	3.1865	0.0755001	0.814368		ETFRF1	0.0783956	2.25987	4.32834	0.0385341	0.420495
DCAF17	0.0585904	2.87994	3.50813	0.0622728	0.631021		M6PR	0.0367084	5.33315	3.47437	0.0635365	0.70109		SMC6	-0.0777249	3.41013	5.35077	0.0215516	0.229362		CIZ1	-0.0411927	4.57439	3.19286	0.0752112	0.814368		GTF2A1	0.041283	4.56508	4.28024	0.0396191	0.421029
NIF3L1	0.0595886	2.51638	3.60917	0.0586496	0.631021		AC118549.1	-0.0422312	3.80867	3.44094	0.0648145	0.702069		MAP4K3	-0.0874428	1.43972	5.37568	0.0212528	0.229362		ZER1	-0.0721994	5.09953	3.25829	0.0723049	0.814368		SEL1L	0.0442602	6.21385	4.31793	0.0387664	0.421029
DNPEP	-0.0538853	3.42694	3.4579	0.0641628	0.631021		CTSS	0.0492495	9.6736	3.44641	0.0646037	0.702069		NDRG3	-0.0515778	4.12842	5.35611	0.0214871	0.229362		C9orf78	-0.1317	6.28555	3.33894	0.0688886	0.814368		COG4	-0.0506719	3.7977	4.32221	0.0386708	0.421029
MRPL44	-0.0593859	3.55683	3.68085	0.0562164	0.631021		DTHD1	0.174179	1.78414	3.44159	0.0647897	0.702069		RPRD1B	-0.0385792	3.88097	5.34647	0.0216036	0.229362		REXO4	0.0394608	3.17228	3.48529	0.0631246	0.814368		CXCL16	0.0880281	4.81042	4.29526	0.0392769	0.421029
CST7	-0.18922	6.09471	3.51081	0.0621738	0.631021		CCZ1	0.158574	1.96151	3.4424	0.0647583	0.702069		PAXBP1	0.101841	3.30869	5.37119	0.0213062	0.229362		ZMYND19	0.0640132	1.41341	3.42008	0.0656261	0.814368		AKAP10	-0.0474197	4.42826	4.29971	0.0391762	0.421029
MRPL39	0.0868578	1.78139	3.63851	0.0576403	0.631021		DLAT	-0.0439313	2.85184	3.43821	0.0649201	0.702253		DESI1	0.0510208	3.55796	5.40406	0.0209175	0.229362		MT-ND1	-0.082156	8.59664	3.21197	0.0743496	0.814368		THOC1	-0.0750932	2.42245	4.28846	0.0394314	0.421029
XPNPEP3	0.0751485	1.95839	3.51228	0.0621194	0.631021		FZD6	-0.163818	0.377741	3.43331	0.0651103	0.702394		MEF2D	-0.0539372	5.16654	5.39392	0.0210367	0.229362		MT-ND5	-0.069097	9.42732	3.22425	0.0738015	0.814368		MAPRE2	0.0431389	5.04303	4.27832	0.039663	0.421029
SLC25A44	-0.0730781	5.24942	3.65406	0.0571128	0.631021		MICU2	-0.0425989	4.05414	3.43345	0.065105	0.702394		ABHD5	-0.0786648	5.52809	5.36017	0.0214383	0.229362		TLR8	-0.0511305	6.99466	3.4398	0.0648586	0.814368		PTGIR	-0.101024	2.0661	4.31118	0.0389176	0.421029
RAD18	0.0685792	1.81302	3.44727	0.0645706	0.631021		LIMK1	0.0795803	4.2594	3.42812	0.0653122	0.70266		ALS2CL	0.193288	1.4365	5.3524	0.0215319	0.229362		GEMIN8	0.0685313	1.39957	3.29598	0.0706862	0.814368		YPEL5	0.0526735	6.44905	4.28285	0.0395594	0.421029
ZNF501	0.105765	0.308059	3.45481	0.0642809	0.631021		RARG	-0.0625563	2.77926	3.42922	0.0652694	0.70266		NDUFB5	-0.0654921	4.01585	5.38147	0.0211838	0.229362		BMX	-0.13295	1.51483	3.47488	0.063517	0.814368		PKP4	-0.0899903	2.66981	4.30411	0.0390768	0.421029
CACNA2D2	-0.230197	1.29631	3.59011	0.0593154	0.631021		NT5M	0.168926	2.30511	3.41696	0.0657487	0.704488		BMP2K	0.0923965	3.22804	5.39819	0.0209864	0.229362		DLG3	0.0659301	1.86255	3.26076	0.0721976	0.814368		BTF3	-0.0800259	7.51569	4.27594	0.0397177	0.421029
APPL1	0.0527092	4.36861	3.67095	0.056546	0.631021		POLR2E	0.0483882	5.13028	3.41838	0.0656928	0.704488		LTB	0.0950709	6.68105	5.3584	0.0214596	0.229362		FOXO4	-0.0651724	4.84332	3.20702	0.0745716	0.814368		FBXL17	0.0444586	3.44258	4.27716	0.0396895	0.421029
DENND6A	0.0625604	3.63104	3.53765	0.0611902	0.631021		ATP6V1B2	0.04052	8.07651	3.42104	0.0655887	0.704488		TMCC2	0.218698	3.62678	5.38478	0.0211446	0.229362		UPRT	0.0415595	2.07274	3.41404	0.0658633	0.814368		RNASEL	0.0605635	4.82249	4.27589	0.0397187	0.421029
CCDC58	0.120494	0.25969	3.45216	0.0643827	0.631021		NOL8	-0.0469435	3.79479	3.40922	0.0660529	0.706793		TLR5	0.128556	3.86482	5.35333	0.0215206	0.229362		SLC25A53	-0.0583205	1.58904	3.20952	0.0744593	0.814368		SMPD2	-0.0915477	1.42534	4.29748	0.0392265	0.421029
B4GALT3	-0.0768409	3.85056	3.67534	0.0563994	0.631021		MRPS25	-0.0648	2.50308	3.40564	0.0661946	0.707355		TRAM1	-0.0558566	6.41806	5.36319	0.0214021	0.229362		MMGT1	-0.0360913	4.02032	3.51168	0.0621414	0.814368		CASTOR2	0.0904051	1.72147	4.30214	0.0391213	0.421029
PEX14	-0.0742734	1.92926	3.5371	0.0612101	0.631021		ZNF219	0.110324	0.36473	3.35714	0.068142	0.711312		RFK	-0.0735972	2.92961	5.37484	0.0212628	0.229362		NET1	-0.0928873	2.0381	3.26878	0.0718503	0.814368		PALM2AKAP2	-0.104706	3.65818	4.30207	0.0391227	0.421029
USP13	0.0846624	1.28621	3.55056	0.0607232	0.631021		LGMN	-0.10093	0.620235	3.38344	0.0670782	0.711312		EIF5AL1	0.108647	1.511	5.38592	0.0211311	0.229362		G6PD	-0.0607836	5.7511	3.56825	0.060089	0.814368		CSTF3	-0.0566705	2.11485	4.31672	0.0387933	0.421029
KLHL24	0.0536674	4.95841	3.69577	0.0557234	0.631021		GSPT1	0.121642	6.2526	3.37261	0.0675142	0.711312		SMNDC1	-0.0482795	4.31057	5.35177	0.0215395	0.229362		VBP1	0.0423276	4.14558	3.40409	0.0662559	0.814368		TCN1	-0.190586	1.98576	4.28169	0.0395859	0.421029
MB21D2	-0.17843	0.639535	3.63716	0.0576864	0.631021		RAVER2	-0.12063	0.208323	3.35803	0.0681056	0.711312		EEA1	-0.0779673	3.32131	5.38186	0.0211792	0.229362		CDC123	-0.040594	4.26818	3.14374	0.0774754	0.814368		ATF7IP	0.0515244	5.88731	4.30734	0.0390039	0.421029
ACAP2	0.0560925	6.67387	3.65017	0.0572444	0.631021		UBB	0.191444	4.06934	3.39187	0.0667411	0.711312		SFSWAP	0.0570188	3.91506	5.38202	0.0211773	0.229362		OPTN	-0.110367	6.16655	3.11535	0.0788178	0.814368		PUS1	-0.066504	2.09606	4.2872	0.0394601	0.421029
BDH1	0.0992945	1.50723	3.48661	0.0630752	0.631021		SLC44A2	0.0564787	7.56891	3.37124	0.0675695	0.711312		ADGRL1	0.101336	2.94017	5.33222	0.021777	0.230842		BEND7	-0.157654	0.288435	3.57503	0.0598479	0.814368		GTF3A	-0.0545125	5.4806	4.30613	0.0390312	0.421029
POGK	0.0437309	4.44181	3.66418	0.0567723	0.631021		NOSIP	-0.0822863	5.44026	3.35183	0.0683591	0.711312		MLST8	0.0675982	2.35207	5.32741	0.0218358	0.230848		ZNF33A	-0.0457406	5.43607	3.52724	0.0615696	0.814368		REC8	-0.135199	2.1474	4.25782	0.0401358	0.421271
KIAA0232	0.0698747	5.85312	3.70088	0.0555558	0.631021		EHD3	0.114001	3.28213	3.37166	0.0675525	0.711312		HNRNPH3	-0.0528289	5.22411	5.32804	0.0218281	0.230848		ZNF485	0.0625025	0.272703	3.07585	0.0807278	0.814368		HSDL1	0.0460576	3.0349	4.26384	0.0399963	0.421271
DCAF6	-0.0842654	4.20057	3.48301	0.0632106	0.631021		HECW2	0.113743	2.09888	3.36844	0.0676829	0.711312		CTDSPL2	-0.0479147	4.31328	5.32485	0.0218673	0.230873		ERCC6	-0.0433016	3.28157	3.07375	0.0808308	0.814368		CD300A	0.0651868	6.526	4.25397	0.0402252	0.421271
NME7	0.111664	0.16476	3.46392	0.0639331	0.631021		MRGBP	0.0492404	2.65122	3.36415	0.0678569	0.711312		HACD4	-0.0744019	5.73838	5.30879	0.0220652	0.232653		ISG15	0.165565	4.27969	3.0872	0.0801738	0.814368		MIER2	0.063272	1.90626	4.25032	0.0403101	0.421271
PAQR3	0.0732188	1.75988	3.72473	0.0547801	0.631021		NDUFV3	0.0521939	2.97743	3.36484	0.0678286	0.711312		SLC39A6	-0.0431051	4.15058	5.30458	0.0221174	0.232793		HP1BP3	-0.033393	5.92403	3.10652	0.0792407	0.814368		YWHAQ	0.0588085	5.62094	4.26896	0.0398781	0.421271
NR3C2	0.101213	2.30105	3.46514	0.0638867	0.631021		MTRNR2L12	-0.135346	2.94475	3.35347	0.0682917	0.711312		HCK	0.0694416	7.87048	5.30212	0.022148	0.232793		CAMK2G	-0.0382933	5.29352	3.47196	0.0636277	0.814368		EML4	-0.0616816	5.42727	4.25212	0.0402683	0.421271
BRIX1	0.078922	2.16773	3.4717	0.0636374	0.631021		QDPR	-0.0986	1.82663	3.37311	0.0674938	0.711312		PDS5A	-0.0502755	5.40359	5.29644	0.0222187	0.232793		IFIT1	0.239107	5.00632	3.45805	0.0641571	0.814368		MPZ	-0.106678	0.779136	4.24737	0.0403791	0.421271
F2R	-0.166734	3.76622	3.60334	0.0588524	0.631021		DIAPH1	0.0433577	7.25865	3.38888	0.0668608	0.711312		MTMR12	-0.0455998	4.22941	5.29503	0.0222363	0.232793		ACTR1A	-0.0276025	5.33129	3.34959	0.0684508	0.814368		SEPTIN11	0.0611486	3.65731	4.24788	0.0403671	0.421271
RNASEL	-0.0735377	4.82414	3.5124	0.0621151	0.631021		PTGS2	0.089153	4.4629	3.36059	0.0680014	0.711312		C5orf51	-0.0439783	3.80609	5.29398	0.0222494	0.232793		SFXN2	0.0841565	0.513893	3.51128	0.0621565	0.814368		FOXO4	-0.0805887	4.84535	4.24998	0.040318	0.421271
JADE2	-0.058774	5.50688	3.51208	0.0621267	0.631021		SMIM8	-0.074245	1.12242	3.35296	0.0683125	0.711312		HIP1R	0.110575	3.23862	5.29357	0.0222546	0.232793		C1orf159	0.0814184	0.954569	3.52745	0.0615621	0.814368		MTCH2	0.0479369	3.45652	4.25682	0.040159	0.421271
PURA	0.0600357	3.94877	3.48548	0.0631176	0.631021		ORC3	-0.0499607	2.75833	3.35572	0.0681999	0.711312		SPX	-0.280184	1.23455	5.28532	0.0223579	0.233565		HNRNPR	0.0268947	5.64073	3.42608	0.0653918	0.814368		SESN2	0.0796756	2.90589	4.26958	0.0398638	0.421271
PFDN1	0.0579188	3.25262	3.5355	0.0612684	0.631021		TCEAL8	-0.0571334	2.99	3.35688	0.0681525	0.711312		RELL1	-0.116944	3.79066	5.2786	0.0224425	0.23414		FUOM	0.0776751	1.21736	3.10204	0.079456	0.814368		BORCS5	-0.0569757	1.80861	4.2649	0.0399718	0.421271
TAF7	0.0640458	6.07872	3.60922	0.0586479	0.631021		VWCE	0.247252	2.29202	3.37157	0.0675561	0.711312		SPTLC2	-0.0619469	6.02295	5.27112	0.0225369	0.234817		GALE	0.059466	1.01949	3.25518	0.0724403	0.814368		KPNA3	0.0388838	3.97706	4.2331	0.0407136	0.42309
SLC36A1	0.0897036	3.79802	3.67714	0.0563395	0.631021		STX2	-0.0901961	2.38829	3.35604	0.0681867	0.711312		C9orf40	0.0996387	1.52674	5.26614	0.0226001	0.235166		GATD1	0.0396967	3.12513	3.12134	0.0785329	0.814368		PARP2	-0.0834781	0.89998	4.2344	0.040683	0.42309
FAXDC2	-0.240462	4.0279	3.54692	0.0608544	0.631021		TSPAN3	-0.0671345	4.01108	3.32654	0.0694026	0.712281		EIF3J	-0.0719753	2.27	5.26046	0.0226723	0.235608		MICAL2	-0.0858842	5.86297	3.23142	0.0734836	0.814368		GLUD1	0.031052	5.46186	4.23333	0.0407081	0.42309
CNOT8	0.0373156	5.57802	3.58209	0.0595981	0.631021		CRK	0.0358893	4.38844	3.33809	0.0689236	0.712281		MRPS9	-0.0737697	1.42439	5.2524	0.0227753	0.236368		ARHGAP1	-0.0442515	5.42827	3.29026	0.0709294	0.814368		GNPTG	0.0478098	3.21369	4.21542	0.0411324	0.424143
ILRUN	-0.0534256	5.66196	3.48012	0.0633193	0.631021		AGL	-0.0550048	3.35141	3.33421	0.069084	0.712281		CPAMD8	0.169856	1.11959	5.24382	0.0228854	0.237201		ZNF408	-0.0433324	2.20696	3.16458	0.0765058	0.814368		CDC34	-0.157146	5.3903	4.21433	0.0411585	0.424143
TBC1D22B	-0.105893	2.90011	3.56613	0.0601645	0.631021		PAIP2B	-0.0917215	0.959059	3.32334	0.0695355	0.712281		MOAP1	-0.0435843	3.70029	5.24132	0.0229175	0.237223		C11orf95	0.0743546	0.50257	3.51221	0.0621219	0.814368		FXR1	0.0372888	4.88021	4.21947	0.041036	0.424143
KLC4	0.0682278	2.33901	3.52738	0.0615644	0.631021		PDE4DIP	-0.066738	3.39029	3.32545	0.0694479	0.712281		LDLRAD4	-0.0659891	3.45472	5.23129	0.0230472	0.237326		RIN1	-0.0898803	1.3606	3.48247	0.0632308	0.814368		IGF2BP2	-0.19088	3.1614	4.21303	0.0411893	0.424143
MANEA	0.10738	2.5196	3.62	0.0582751	0.631021		SLC19A1	0.0757516	3.71316	3.33349	0.0691138	0.712281		KRI1	0.0615241	3.65996	5.23133	0.0230467	0.237326		THAP12	0.0348205	4.86015	3.56117	0.0603419	0.814368		CENPC	-0.0555201	3.453	4.21523	0.0411369	0.424143
ARMC2	0.114791	0.532312	3.47507	0.06351	0.631021		CCDC66	-0.0861234	2.42921	3.33044	0.0692402	0.712281		WDR3	-0.052558	3.38815	5.23482	0.0230015	0.237326		PICALM	-0.0347212	7.68051	3.20092	0.0748462	0.814368		ADIPOR1	-0.18053	8.48301	4.22142	0.0409897	0.424143
ABRACL	0.0818415	4.51637	3.60699	0.0587254	0.631021		SASH1	-0.181052	1.64288	3.33413	0.0690874	0.712281		MGST3	-0.0930165	3.29455	5.23382	0.0230145	0.237326		SMCO4	0.0716503	2.96377	3.09869	0.0796174	0.814368		GTPBP4	-0.0441261	3.41281	4.22042	0.0410136	0.424143
H2AZ2	0.0366982	5.50281	3.46947	0.0637222	0.631021		MEST	0.132363	0.289849	3.3184	0.0697419	0.712281		FOXN2	-0.061008	5.11193	5.22419	0.0231394	0.237967		PPP2R1B	0.038231	2.93873	3.1027	0.079424	0.814368		SH2B1	-0.0876354	3.71115	4.20679	0.0413384	0.424576
FIGNL1	0.0820585	1.60228	3.50247	0.0624829	0.631021		ANK1	0.185985	3.54358	3.32851	0.0693203	0.712281		EPS8L2	-0.122271	0.513762	5.22163	0.0231728	0.238002		DPAGT1	0.0368552	2.55847	3.12676	0.0782754	0.814368		TMEM129	-0.0495783	3.60036	4.20891	0.0412876	0.424576
SEC61G	0.0790592	3.01456	3.55908	0.0604167	0.631021		NDUFAF6	-0.0841724	0.531078	3.31702	0.0697998	0.712281		PCSK7	0.0957312	4.04687	5.21653	0.0232394	0.238068		PTMS	-0.124419	3.04547	3.46965	0.0637151	0.814368		MEF2D	0.0462398	5.16573	4.20448	0.0413938	0.424594
TRAF3IP3	0.0635523	5.82758	3.69556	0.0557304	0.631021		GRINA	0.0933993	5.83525	3.33695	0.0689708	0.712281		VEZT	-0.0490371	3.2748	5.21688	0.0232348	0.238068		MANSC1	-0.083199	4.53504	3.47228	0.0636155	0.814368		MTMR6	0.0544477	5.01977	4.20219	0.0414487	0.424609
LAT2	-0.0692141	6.4864	3.50776	0.0622868	0.631021		FBXW2	0.0395083	5.31984	3.31707	0.0697976	0.712281		USP12	0.0809792	3.9537	5.21304	0.0232851	0.238229		PLBD1	-0.0612728	6.63699	3.24967	0.0726809	0.814368		ZNF550	-0.0850464	1.76414	4.18868	0.0417743	0.427392
MTERF1	0.0576458	2.40309	3.64104	0.0575542	0.631021		KAT5	0.051921	1.9989	3.34	0.068845	0.712281		UBASH3A	0.0929536	3.24806	5.20531	0.0233866	0.238651		EPS8	-0.123083	0.496073	3.439	0.0648897	0.814368		METTL3	-0.082778	3.36422	4.16408	0.0423745	0.427399
RRP15	0.0730794	2.13866	3.58963	0.0593325	0.631021		AGO3	-0.0664771	3.59402	3.32719	0.0693756	0.712281		NR3C1	-0.0518905	6.25356	5.20548	0.0233843	0.238651		AMIGO2	-0.0592473	2.16733	3.43753	0.0649467	0.814368		CNIH1	0.0592468	4.29718	4.15329	0.0426403	0.427399
TNFRSF10D	0.122564	1.63128	3.67789	0.0563146	0.631021		ABCC4	0.105811	2.85522	3.17669	0.0759485	0.712953		PDXK	-0.061231	4.91019	5.19962	0.0234616	0.239109		SMIM12	-0.0420416	3.62574	3.58343	0.0595507	0.814368		TMED10	0.0372048	6.31944	4.14868	0.0427547	0.427399
CNIH3	-0.20917	0.965825	3.63531	0.0577494	0.631021		GPR183	-0.0800339	5.07339	3.29807	0.0705976	0.712953		ZNF696	-0.0718337	1.65722	5.19137	0.0235707	0.239913		NR4A1	-0.153571	0.766282	3.43058	0.0652163	0.814368		INCA1	-0.103243	0.182907	4.14471	0.0428531	0.427399
SGK3	0.0590282	3.69192	3.61677	0.0583863	0.631021		OSGEP	-0.0485643	3.35298	3.2601	0.0722263	0.712953		ANXA3	0.176613	4.72266	5.1818	0.0236981	0.240901		SHMT2	0.0429372	3.99763	3.19433	0.0751442	0.814368		ZNF317	0.0356964	4.00059	4.16991	0.0422314	0.427399
LIN9	0.110861	0.320777	3.51928	0.0618614	0.631021		PYGL	0.0756489	6.76327	3.19738	0.0750063	0.712953		NAXD	0.0739677	3.00089	5.17357	0.0238082	0.240937		RAP1B	-0.0437556	6.10446	3.46869	0.0637518	0.814368		JAK3	-0.0852761	6.1349	4.15172	0.0426791	0.427399
WWP1	0.0588306	4.36212	3.46802	0.063777	0.631021		ITPK1	0.0639812	6.30686	3.19423	0.0751488	0.712953		RNF175	0.111962	1.67661	5.17486	0.0237909	0.240937		GLIPR1	-0.0438898	6.05562	3.43278	0.0651309	0.814368		EXOSC5	-0.0629366	2.13209	4.1679	0.0422807	0.427399
MTERF3	0.080721	1.60534	3.5393	0.0611301	0.631021		FAH	0.105596	1.70478	3.25072	0.0726351	0.712953		SNRPE	-0.0776963	3.41704	5.17566	0.0237801	0.240937		DUSP6	-0.0534138	6.3903	3.1834	0.0756416	0.814368		MCEE	0.0913267	0.639419	4.14975	0.042728	0.427399
ZNF696	0.0774651	1.65966	3.71902	0.0549648	0.631021		TLNRD1	0.057479	3.31818	3.30765	0.0701929	0.712953		LGALS8	0.0656862	4.19349	5.17245	0.0238232	0.240937		ELK3	0.0367758	4.66375	3.24894	0.0727126	0.814368		CNNM3	0.0462455	3.75864	4.15888	0.0425022	0.427399
SUSD3	0.0989675	3.41347	3.62459	0.0581168	0.631021		TARS3	-0.0529144	2.163	3.23669	0.0732508	0.712953		RNF41	-0.0425217	4.5086	5.16378	0.0239399	0.241808		HCFC2	0.0447976	2.58551	3.52688	0.061583	0.814368		ANKZF1	-0.0882675	4.1877	4.18171	0.0419434	0.427399
ELP1	0.0636687	3.93783	3.60737	0.0587123	0.631021		GFER	0.0715698	0.33537	3.17741	0.0759156	0.712953		IL1B	0.128835	4.99612	5.15526	0.024055	0.242392		AKIRIN1	-0.0297784	5.35287	3.29451	0.0707486	0.814368		APOL3	-0.0562859	4.99581	4.14889	0.0427493	0.427399
TMEM245	0.0682907	4.51979	3.65192	0.0571853	0.631021		GLYR1	0.0279821	5.63913	3.28335	0.0712241	0.712953		CARD6	0.0799926	3.73861	5.15498	0.0240588	0.242392		EIF2B1	0.0313965	3.73852	3.17509	0.0760217	0.814368		CGGBP1	-0.0401858	5.82605	4.16182	0.04243	0.427399
TUBB4B	-0.0690333	4.89662	3.52284	0.0617308	0.631021		TRAF4	-0.0979423	1.08322	3.24338	0.0729565	0.712953		WIPI2	0.0420397	5.2464	5.15053	0.0241192	0.242692		PKIG	0.109179	1.69387	3.06862	0.0810829	0.815871		AZIN1	0.0486216	5.8907	4.17231	0.0421727	0.427399
PRPS2	0.0623139	3.14978	3.66259	0.0568258	0.631021		TOP2A	0.147249	0.568772	3.28503	0.0711526	0.712953		WDR48	-0.0366048	4.63583	5.13879	0.0242793	0.243685		AREL1	-0.0343601	5.56751	3.05474	0.0817691	0.815924		SH3BGRL	0.0546941	6.67466	4.15358	0.0426333	0.427399
POLA1	0.0726872	1.76067	3.66474	0.0567536	0.631021		ERN1	-0.0761904	5.69308	3.1809	0.0757557	0.712953		CCT6A	-0.0393642	5.39426	5.13929	0.0242724	0.243685		FKBP8	-0.154125	9.93105	3.05937	0.0815393	0.815924		ZMIZ1	0.0777387	5.55256	4.14608	0.0428192	0.427399
GPR34	0.169775	1.46837	3.65298	0.0571493	0.631021		PECAM1	0.0598101	8.36783	3.26383	0.0720647	0.712953		ZCRB1	-0.0655862	3.04062	5.12942	0.0244079	0.244665		TSSK6	-0.0738169	0.137109	3.06609	0.0812073	0.815924		ELOA	0.0482397	3.80917	4.16223	0.0424199	0.427399
TIMP1	0.127503	5.20452	3.60992	0.0586236	0.631021		SDK2	-0.266019	0.421703	3.19398	0.0751602	0.712953		MKS1	0.0866126	0.751416	5.1186	0.0245573	0.245674		AFF3	0.12637	2.6538	3.04526	0.0822413	0.815924		NAP1L4	-0.0373455	5.51804	4.16699	0.0423029	0.427399
WAS	-0.0694127	6.83991	3.71124	0.0552173	0.631021		ZNF407	0.0615554	3.16475	3.28367	0.0712106	0.712953		MEAF6	-0.0521994	4.34367	5.11765	0.0245705	0.245674		KLF7	-0.0571233	5.10131	3.04363	0.082323	0.815924		RAB5B	0.0343594	6.48358	4.18437	0.0418789	0.427399
ERCC6	0.0653434	3.28189	3.58686	0.0594298	0.631021		GNG7	-0.112384	2.74299	3.19253	0.0752258	0.712953		DPP8	-0.0425842	4.78268	5.09383	0.0249029	0.246011		ENTPD6	0.0424206	3.4809	3.04966	0.0820219	0.815924		CMKLR1	0.136125	3.55164	4.17276	0.0421615	0.427399
EIF5AL1	-0.117495	1.51167	3.55069	0.0607184	0.631021		THAP8	0.0628018	0.819674	3.30304	0.0703873	0.712953		APPBP2	-0.0375209	3.9542	5.0886	0.0249765	0.246011		ABHD6	-0.0479183	1.67704	3.05986	0.081515	0.815924		EIF2B1	-0.0390163	3.7382	4.16013	0.0424715	0.427399
ZDHHC16	-0.0604506	2.24952	3.58033	0.0596603	0.631021		ZNF146	-0.0331519	4.83076	3.2671	0.0719231	0.712953		ZNF566	-0.0666263	1.74982	5.08931	0.0249665	0.246011		XXYLT1	-0.053625	1.90245	3.04712	0.0821484	0.815924		MIB1	0.0525761	4.39479	4.13948	0.0429835	0.428161
CACUL1	0.0471123	5.35168	3.49595	0.0627257	0.631021		ZNF382	-0.0985841	0.464297	3.18918	0.0753783	0.712953		CCDC121	-0.101163	0.113913	5.11281	0.0246376	0.246011		FGL2	-0.0608896	8.7126	3.04389	0.0823101	0.815924		NOL10	0.0491615	2.13445	4.13633	0.0430622	0.428406
LYPLA2	-0.0544855	4.4707	3.57876	0.0597159	0.631021		AKT2	0.0365338	5.58967	3.26326	0.0720891	0.712953		ZBTB21	-0.0542369	2.97989	5.09183	0.024931	0.246011		LIPN	-0.154694	2.82397	3.04657	0.082176	0.815924		UBASH3A	-0.0828811	3.25083	4.12386	0.0433749	0.429917
RRM1	0.0631667	3.19752	3.54815	0.06081	0.631021		ZNF347	-0.0887749	1.39686	3.18184	0.0757127	0.712953		SIDT1	-0.0635704	3.26028	5.1077	0.0247087	0.246011		INPP5A	-0.0439704	3.15285	3.05445	0.0817837	0.815924		DHFR2	-0.0599652	2.14983	4.1238	0.0433766	0.429917
UBE2L6	-0.126682	5.70214	3.50652	0.0623327	0.631021		U2AF2	0.0264555	5.7682	3.2002	0.0748788	0.712953		ZNF76	0.0663997	3.16718	5.09488	0.0248882	0.246011		CPSF6	0.0395986	4.50874	3.04806	0.0821018	0.815924		TBC1D13	0.0386655	3.66727	4.12651	0.0433083	0.429917
MAP3K11	-0.0603196	5.8783	3.47735	0.0634238	0.631021		DYSF	0.0994695	7.16874	3.24448	0.0729081	0.712953		MAK16	-0.0639642	1.89106	5.09871	0.0248344	0.246011		KDM8	0.0550644	0.688133	3.0385	0.0825801	0.816306		TMEM260	-0.0681385	2.56755	4.10348	0.0438917	0.433465
PDGFD	-0.207788	1.8985	3.66859	0.0566247	0.631021		SMYD5	-0.0549615	2.30704	3.26096	0.0721889	0.712953		MYC	0.111826	4.3331	5.09973	0.0248201	0.246011		SRGAP2C	0.0734487	1.11441	3.03261	0.0828763	0.816306		GSPT1	-0.129541	6.25345	4.09844	0.0440204	0.433465
IL18	0.0990601	1.60827	3.52153	0.0617789	0.631021		PCGF1	-0.0557311	1.76328	3.19637	0.0750521	0.712953		TFAM	-0.0557534	4.28911	5.0947	0.0248906	0.246011		SLC35C2	0.0259106	4.45077	3.035	0.0827558	0.816306		LY86	0.0791269	3.72016	4.09987	0.0439838	0.433465
VWA5A	-0.0974549	1.82792	3.54468	0.0609355	0.631021		TUBA4A	0.0610258	5.98829	3.17602	0.0759791	0.712953		TRPT1	0.0939752	1.34921	5.10556	0.0247386	0.246011		PMEPA1	0.124944	0.55707	3.03306	0.0828538	0.816306		MTSS1	0.0845357	4.63773	4.09679	0.0440627	0.433465
CLEC12B	0.377011	1.20158	3.5862	0.0594531	0.631021		MRPL44	0.0449126	3.55672	3.27704	0.0714948	0.712953		SLC35F2	-0.107187	0.630017	5.10494	0.0247473	0.246011		KLHL15	0.0417508	2.64019	3.03811	0.0825994	0.816306		UROS	-0.0598319	2.90825	4.10092	0.0439569	0.433465
KRAS	0.0478842	4.79719	3.58875	0.0593631	0.631021		PASK	-0.114424	3.43206	3.23009	0.0735424	0.712953		MACROH2A1	-0.0353872	5.96974	5.07727	0.0251367	0.246976		CHSY1	0.0596479	4.91786	3.02191	0.0834177	0.818199		PUSL1	-0.0873739	0.329371	4.10683	0.0438063	0.433465
ZNF740	0.0423447	4.29534	3.52775	0.061551	0.631021		LTF	0.330316	5.00416	3.22142	0.0739273	0.712953		SRPK2	-0.0515799	5.57401	5.07866	0.025117	0.246976		IL12RB2	0.132883	0.969286	3.02337	0.0833434	0.818199		MRPS25	-0.0687371	2.50147	4.09456	0.0441198	0.433489
ITGA5	-0.0663156	6.36653	3.4461	0.0646156	0.631021		TOMM70	-0.0322923	4.12069	3.20224	0.0747868	0.712953		SLC66A2	0.0973098	4.64299	5.06597	0.0252976	0.247776		MT1F	-0.0883745	0.675961	3.02446	0.0832879	0.818199		POLE	-0.0718681	3.01318	4.09054	0.0442228	0.433964
PXN	-0.0744779	5.81154	3.69794	0.0556523	0.631021		SLC41A3	-0.0573509	3.01242	3.18252	0.0756816	0.712953		SEMA4C	0.0669104	3.12797	5.06733	0.0252782	0.247776		CSRNP2	-0.0308147	2.97043	3.02065	0.0834813	0.818199		MAF	-0.0820698	3.7082	4.0769	0.0445751	0.434731
PITPNM2	-0.114491	2.98282	3.64448	0.0574373	0.631021		PCCB	0.0501166	2.36174	3.18302	0.0756588	0.712953		SEPTIN11	-0.0686997	3.65925	5.06497	0.0253119	0.247776		EPM2A	0.054015	1.04814	3.01702	0.083666	0.818372		SMIM1	-0.430933	1.57024	4.07874	0.0445275	0.434731
C12orf65	0.0644363	2.72708	3.45996	0.064084	0.631021		PDE6B	-0.0767115	0.790747	3.22418	0.0738045	0.712953		AEBP2	-0.0621607	2.9379	5.06241	0.0253486	0.247828		KATNAL1	0.064789	1.42543	3.01625	0.0837053	0.818372		DPP9	0.0454785	3.81508	4.08227	0.044436	0.434731
XPO4	0.0673246	3.63233	3.70904	0.055289	0.631021		SELL	0.079614	9.71883	3.2347	0.0733386	0.712953		TBC1D4	0.119965	4.03043	5.05874	0.0254011	0.247855		DNAJC17	0.04681	1.59298	3.01395	0.0838226	0.818509		PGLYRP1	-0.173564	4.01277	4.07783	0.0445511	0.434731
AP3D1	-0.0532116	5.28896	3.43592	0.0650091	0.633234		SLC10A7	0.0505016	1.81641	3.25041	0.0726483	0.712953		CAMTA1	-0.0896319	2.30154	5.05786	0.0254138	0.247855		ZBTB1	0.0304175	4.58635	2.98175	0.085483	0.819559		RRAS2	0.0944438	2.22909	4.07882	0.0445254	0.434731
IDNK	0.0924457	0.635988	3.43387	0.0650884	0.633234		PPWD1	-0.0527044	4.015	3.26573	0.0719821	0.712953		FHIT	0.212514	1.89913	5.05554	0.0254471	0.247874		SLX4	0.0631903	2.10062	2.98052	0.0855475	0.819559		ANO8	-0.114735	1.29828	4.07089	0.0447313	0.435718
FRS2	0.0543335	3.31891	3.43494	0.0650471	0.633234		TMEM161B	-0.0801649	2.41765	3.27385	0.0716317	0.712953		COMMD8	-0.0822736	3.30297	5.0512	0.0255095	0.248007		GNG7	0.0935508	2.74227	2.98059	0.0855438	0.819559		MARK3	-0.0558801	5.18825	4.05903	0.045041	0.436563
CCDC149	-0.0797369	2.11479	3.4294	0.0652622	0.633371		SLCO4C1	0.104393	3.7348	3.2409	0.0730654	0.712953		HEBP1	0.0898945	2.86449	5.05025	0.0255232	0.248007		ZNF880	0.0722336	1.22833	2.99389	0.0848528	0.819559		EMC7	0.0458275	3.72217	4.02729	0.0458813	0.436563
ORC3	0.06173	2.75816	3.42944	0.0652607	0.633371		ISOC1	0.0732946	2.43243	3.19806	0.0749756	0.712953		AP3S1	-0.0615036	4.23859	5.04201	0.0256423	0.248859		ATP6V1E2	0.0672061	1.07412	2.98602	0.0852611	0.819559		ACACA	-0.0714034	2.51777	4.02534	0.0459333	0.436563
LIG4	0.0650538	3.03587	3.39306	0.066694	0.634868		NCF2	0.0488223	8.95207	3.25619	0.0723965	0.712953		PIGK	-0.0554662	3.5874	5.03585	0.0257318	0.2492		MARS2	0.0444914	1.773	2.99627	0.0847297	0.819559		TPGS2	-0.16091	4.78135	4.04698	0.045358	0.436563
UPF3A	0.0807295	3.06237	3.38632	0.0669631	0.634868		ODR4	-0.0520221	2.46377	3.23161	0.0734749	0.712953		PRDX2	0.133437	3.93424	5.03338	0.0257677	0.2492		LSM14B	-0.0298872	4.28184	2.98631	0.0852461	0.819559		ACTR3	0.0396835	7.93007	4.06376	0.0449173	0.436563
ADAL	0.101476	0.28129	3.36927	0.0676493	0.634868		CYB5R1	0.0511136	4.02049	3.21746	0.0741041	0.712953		DNAJC24	-0.0645755	1.99168	5.03311	0.0257717	0.2492		PPDPF	-0.121367	4.90891	2.99611	0.0847382	0.819559		PRPF3	-0.059342	3.88105	4.02713	0.0458854	0.436563
PDE8A	0.0814439	2.33366	3.42263	0.0655267	0.634868		SLC45A3	0.125448	2.03481	3.23621	0.0732719	0.712953		TMEM267	-0.0773318	1.54282	5.0254	0.0258842	0.249983		SEC24B	-0.0282129	4.51958	2.9865	0.0852358	0.819559		NAPB	-0.0793689	1.99943	4.0411	0.0455137	0.436563
SETD6	0.0988531	0.975507	3.37166	0.0675527	0.634868		FIGNL1	-0.0647951	1.60207	3.19626	0.0750571	0.712953		NIT2	0.06832	2.49042	5.02263	0.0259248	0.25007		NOP16	0.0585661	0.930831	2.99761	0.0846609	0.819559		CLK2	-0.0679405	3.86942	4.04907	0.0453028	0.436563
WDR81	-0.0678202	4.32131	3.37337	0.0674835	0.634868		FGL2	0.0692365	8.71044	3.23488	0.0733306	0.712953		LTBP4	0.11306	2.94752	5.0181	0.0259913	0.250103		POLH	0.044705	2.89898	2.99914	0.084582	0.819559		TEF	0.0698132	2.40786	4.05252	0.0452119	0.436563
NCBP3	0.0563872	4.33313	3.37618	0.0673704	0.634868		CROT	-0.0639701	1.81254	3.23418	0.0733615	0.712953		RNF139	-0.0454945	4.1602	5.02022	0.0259601	0.250103		BBS9	-0.0489585	1.60945	3.00405	0.0843295	0.819559		DCAF1	-0.0508404	3.84711	4.05018	0.0452737	0.436563
RFNG	-0.0837299	2.7578	3.41636	0.065772	0.634868		LRRC4	0.0864078	4.67051	3.21293	0.0743063	0.712953		CEP170	-0.0719022	3.81437	5.01368	0.0260563	0.250122		MAF1	-0.0595925	5.33074	2.9907	0.0850182	0.819559		LEF1	-0.1187	5.52762	4.02381	0.0459743	0.436563
RTTN	0.0850627	1.67425	3.36517	0.0678153	0.634868		MRPS33	-0.0646719	2.65209	3.3049	0.0703087	0.712953		SYTL1	0.068469	5.21684	5.01501	0.0260368	0.250122		ZNF484	-0.0552604	1.88044	2.99004	0.085052	0.819559		PRDX6	-0.141671	6.37231	4.03758	0.0456071	0.436563
MAP1S	-0.0958386	3.4227	3.40288	0.0663038	0.634868		DEGS1	-0.047775	4.90371	3.17802	0.0758877	0.712953		RO60	-0.0508917	4.20663	5.00691	0.0261563	0.250778		STX5	-0.0385119	4.28018	2.98532	0.0852975	0.819559		PJA2	0.0482689	6.65579	4.04375	0.0454435	0.436563
NUCB1	-0.0880443	6.03118	3.41959	0.0656456	0.634868		UBAP1	0.0438508	5.59418	3.22751	0.0736565	0.712953		C4orf46	-0.0655054	1.49956	5.00258	0.0262205	0.251089		MORN3	0.0927534	0.615857	2.97982	0.0855839	0.819559		PPARGC1B	-0.0968263	1.73466	4.03252	0.0457417	0.436563
AGBL5	-0.0807979	2.0799	3.36696	0.0677427	0.634868		STOML2	0.0553546	3.53656	3.26688	0.0719328	0.712953		EIF2B2	-0.0621526	2.33237	4.99932	0.0262687	0.251248		PHLDB3	-0.0867457	0.380206	2.97534	0.0858179	0.820808		H2BC9	0.173277	1.81233	4.04864	0.0453141	0.436563
HIBCH	0.0744763	1.62188	3.38509	0.0670124	0.634868		GOLM1	0.0838509	2.81243	3.2826	0.0712565	0.712953		PIGL	0.119614	0.913417	4.99505	0.0263323	0.251553		MAPK9	0.0339693	3.38957	2.97083	0.0860545	0.82208		SRGAP2	0.0628632	3.79398	4.04793	0.045333	0.436563
IDH1	-0.0489567	4.11688	3.36911	0.0676556	0.634868		FAM120A	0.0283384	6.37333	3.22941	0.0735725	0.712953		TLE2	0.136272	0.558308	4.98985	0.0264099	0.251974		UTP25	0.0449038	3.04223	2.96757	0.086226	0.822727		GIMAP7	-0.0539744	6.6876	4.03422	0.0456964	0.436563
TXNRD2	-0.0812563	2.7611	3.36509	0.0678185	0.634868		EFCAB2	0.137813	0.532137	3.26559	0.0719885	0.712953		ITGAV	-0.0740869	2.65072	4.98784	0.0264399	0.251974		C1orf112	-0.101433	0.710707	2.95662	0.0868039	0.826252		CRAT	-0.120125	3.0337	4.03187	0.045759	0.436563
DTWD2	0.0877555	1.25027	3.37687	0.0673423	0.634868		PQBP1	0.0429569	3.74414	3.23573	0.0732931	0.712953		PRNP	-0.0536454	5.15754	4.97636	0.0266123	0.253312		DNAJB6	-0.0433115	5.32164	2.95832	0.0867138	0.826252		TM7SF3	0.0417857	3.73065	4.04933	0.0452959	0.436563
CDKAL1	0.0634956	2.00918	3.40988	0.0660269	0.634868		CCDC120	-0.0769741	0.69527	3.30922	0.0701267	0.712953		PPP6C	-0.0440405	5.40978	4.97421	0.0266448	0.253317		SPTSSA	0.0533074	3.36107	2.95293	0.087	0.827126		KIAA0319L	0.0581233	5.08026	4.0327	0.0457369	0.436563
ADIPOR1	-0.214974	8.4846	3.38338	0.0670809	0.634868		FLNA	0.0701886	9.1551	3.20648	0.0745957	0.712953		ZNF414	0.0955488	0.955605	4.96747	0.0267465	0.25398		ZNF790	0.0642884	0.381549	2.93609	0.0878998	0.82774		UBC	0.0711599	5.40784	4.02657	0.0459004	0.436563
ANKMY2	0.0686029	2.03099	3.3834	0.0670802	0.634868		FUNDC2	0.112159	4.88016	3.27128	0.0717428	0.712953		UHMK1	-0.0513852	6.3467	4.9636	0.0268053	0.254062		RNF44	-0.0402125	6.12339	2.94457	0.087445	0.82774		ZFX	0.0876335	4.35037	4.01919	0.0460984	0.437218
SRPK2	0.0535581	5.57357	3.39784	0.0665036	0.634868		NOC2L	-0.0426696	3.74763	3.20621	0.0746082	0.712953		RNF14	0.0614445	3.67596	4.96268	0.0268192	0.254062		NEDD9	-0.0522834	5.84459	2.94025	0.0876763	0.82774		CC2D1B	-0.0434721	3.95973	3.99988	0.0466203	0.437745
TLR5	-0.135932	3.86956	3.37771	0.0673087	0.634868		EIF4EBP2	0.0379277	6.86381	3.176	0.07598	0.712953		IREB2	-0.0496181	5.11547	4.95342	0.0269603	0.254743		YIPF3	-0.0413738	5.5	2.93941	0.0877212	0.82774		WDR48	0.0314046	4.63574	4.00375	0.0465152	0.437745
ZDHHC2	-0.120517	4.78125	3.39097	0.066777	0.634868		NPM3	-0.0852726	1.19899	3.26289	0.0721053	0.712953		SNX21	0.0912146	0.512504	4.95164	0.0269875	0.254743		PIK3CG	-0.0406515	5.73806	2.94595	0.0873717	0.82774		TMCO1	0.0454053	4.7377	3.99876	0.0466508	0.437745
RB1CC1	0.0679404	5.42847	3.39938	0.0664423	0.634868		FTH1	0.107359	5.50069	3.17682	0.0759426	0.712953		ARMCX3	-0.0453327	3.68435	4.9549	0.0269377	0.254743		DDX31	0.0473769	1.66503	2.93736	0.0878314	0.82774		CAMLG	0.0517553	3.90595	4.00871	0.0463808	0.437745
BAG1	-0.195482	6.34935	3.39886	0.0664632	0.634868		SLC6A12	0.117418	1.01419	3.26638	0.0719544	0.712953		PYGM	0.130752	0.650226	4.9486	0.027034	0.254878		SGPL1	-0.0334331	4.345	2.94372	0.0874906	0.82774		ATOX1	0.0451258	3.11756	4.00595	0.0464554	0.437745
PSMD10	0.0562488	3.46166	3.37835	0.0672831	0.634868		ADIPOR2	0.0303757	4.79999	3.23808	0.0731896	0.712953		BZW1	-0.0388688	5.56219	4.93308	0.0272728	0.256824		FCHSD2	0.0315869	4.86046	2.94797	0.0872641	0.82774		HSPB1	-0.102404	3.27028	4.00295	0.0465369	0.437745
HPS6	-0.0611527	3.47675	3.38901	0.0668556	0.634868		NELL2	-0.127397	4.73444	3.30553	0.0702824	0.712953		PJA2	-0.0543535	6.65569	4.9301	0.0273188	0.256952		PLEKHF2	0.0441846	4.58221	2.93412	0.0880058	0.827756		KLF10	0.0745556	4.45458	4.01143	0.0463073	0.437745
TNNI2	0.125099	1.25873	3.37455	0.067436	0.634868		C12orf49	0.037087	4.17976	3.2617	0.072157	0.712953		GSTK1	0.0502568	6.40463	4.92137	0.0274544	0.257922		LCLAT1	-0.0732166	2.15264	2.9293	0.0882654	0.829067		C11orf71	-0.0876764	0.590812	4.00208	0.0465603	0.437745
BCL9L	-0.105881	4.64204	3.36608	0.0677785	0.634868		ZNF140	-0.0471227	2.17598	3.1983	0.0749645	0.712953		GPRASP1	0.13755	2.50686	4.9131	0.0275833	0.258826		PPARGC1B	0.0762876	1.7353	2.92765	0.0883544	0.829067		HDAC7	-0.063394	5.41709	4.01314	0.0462613	0.437745
WASHC4	0.0711743	5.80508	3.393	0.0666963	0.634868		STUB1	0.0551095	2.40783	3.16887	0.0763081	0.7135		TBC1D9	-0.0903858	4.07426	4.90129	0.0277687	0.260257		AIFM1	0.03753	2.95303	2.92307	0.0886025	0.830413		ADGRG5	0.10031	3.69397	3.99333	0.0467987	0.438613
[truncated: 7,083 more rows]

## Sheet: ESM Table 6
SIDD			SIRD			MOD			MD			MDH
Gene name	s0		Gene name	s0		Gene name	s0		Gene name	s0		Gene name	s0
[truncated: 66 more rows]

## Sheet: ESM Table 7
mRNA/lncRNA	LINC00570	FGD5.AS1	AL139220.2	AC079922.2	LINC00861	AP000787.1	RAB30.DT	AC092490.1	LINC02289	NORAD	LINC02772	AL354696.2
[truncated: 176 more rows]

[truncated: 5 more sheets: ESM Table 8, ESM Table 9, ESM Table 10, ESM Table 11, ESM Table 12]
